# Supplementary material for: Genomic structural equation modeling elucidates the genetic mechanisms underlying allostatic load
Source: Compr Psychoneuroendocrinol. 2026 Jun 25;27:100357. doi: 10.1016/j.cpnec.2026.100357 (PMC13329553; doi:10.1016/j.cpnec.2026.100357)
Supplement: Multimedia component 1 [file mmc1.xlsx]

## Sheet: Sheet1
Supplementary Table 1. Overview of GWAS summary statistics used in this study
GWAS summary statistics used to for Genomic SEM
Phenotype (proxy for allostatic load)	Abbreviation	GWAS ID	population	sex	unit	Cases	Controls	Sample size
Systolic blood pressure	SBP	ukb-b-20175	European	Males and Females	SD	NA	NA	436419	ukb-b-20175 - Systolic blood pressure, automated reading - OpenGWAS
White blood cell (leukocyte) count	WBC	ukb-d-30000_irnt	European	Males and Females	NA	NA	NA	350470	ukb-d-30000_irnt - White blood cell (leukocyte) count - OpenGWAS
C-reactive protein	CRP	ukb-d-30710_irnt	European	Males and Females	NA	NA	NA	NA	ukb-d-30710_irnt - C-reactive protein - OpenGWAS
Body mass index (BMI)	BMI	ukb-b-19953	European	Males and Females	SD	NA	NA	461460	ukb-b-19953 - Body mass index (BMI) - OpenGWAS
Triglycerides	TG	ukb-d-30870_irnt	European	Males and Females	NA	NA	NA	NA	ukb-d-30870_irnt - Triglycerides - OpenGWAS
All GWAS summary statistics were obtained from the IEU OpenGWAS database.
