# Supplementary material for: Genomic structural equation modeling elucidates the genetic mechanisms underlying allostatic load
Source: Compr Psychoneuroendocrinol. 2026 Jun 25;27:100357. doi: 10.1016/j.cpnec.2026.100357 (PMC13329553; doi:10.1016/j.cpnec.2026.100357)
Supplement: Multimedia component 2 [file mmc2.xlsx]

## Sheet: Sheet1
Supplementary Table 2 Single factor genetic covariance value
Notes: SBP: Systolic blood pressure, Neu: Neuroticism score, WBC: White blood cell (leukocyte) count, CRP: C-reactive protein, BMI: Body mass index , TG: Triglycerides
	SBP	WBC	CRP	BMI	TG
SBP	0.1254 (0.005)	0.1808 (0.0194)	0.1732 (0.0222)	0.1565 (0.0184)	0.1077 (0.0261)
WBC	0.1808 (0.0194)	0.1681 (0.0081)	0.3782 (0.0286)	0.263 (0.0169)	0.3208 (0.0252)
CRP	0.1732 (0.0222)	0.3782 (0.0286)	0.138 (0.011)	0.5833 (0.0213)	0.3702 (0.0377)
BMI	0.1565 (0.0184)	0.263 (0.0169)	0.5833 (0.0213)	0.2481 (0.0069)	0.347 (0.023)
TG	0.1077 (0.0261)	0.3208 (0.0252)	0.3702 (0.0377)	0.347 (0.023)	0.1474 (0.0118)
