# Supplementary material for: Genomic structural equation modeling elucidates the genetic mechanisms underlying allostatic load
Source: Compr Psychoneuroendocrinol. 2026 Jun 25;27:100357. doi: 10.1016/j.cpnec.2026.100357 (PMC13329553; doi:10.1016/j.cpnec.2026.100357)
Supplement: Multimedia component 3 [file mmc3.xlsx]

## Sheet: Sheet1
Supplementary Table 3. Confirmatory factor analysis for the common factor model
Notes: Chi-square: index of the exact fit of model; df: degree of freedom; P-value: uncorrected P-value from one-sided chi-squared test with corresponding df; AIC: Akaike Information Criterion; CFI: comparative fit index; SRMR: squared root mean residual; LHS: left-hand side; RHS: right-hand side; SE: standard error of corresponding estimate; SBP: Systolic blood pressure, WBC: White blood cell (l…
Chi-square	df	P-value	AIC	CFI	SRMR
88.1363	5	1.65464e-17	108.136	0.964224	0.0368614
Parameter estimates
LHS	Operation	RHS	Unstandardized estimate	Unstandardized SE	Standardized Estimate	Standardized SE	P-value
F1	=~	SBP	0.0871423	0.00695225	0.24604	0.0196292	4.84003e-36
F1	=~	WBC	0.191005	0.00871967	0.465804	0.0212647	2.32552e-106
F1	=~	CRP	0.311807	0.0106702	0.839408	0.0287249	1.00864e-187
F1	=~	BMI	0.324404	0.0118441	0.651259	0.0237777	3.6605e-165
F1	=~	TG	0.204412	0.0114974	0.532458	0.0299488	1.02906e-70
SBP	~~	SBP	0.117849	0.00484748	0.939464	0.0386428	1.48166e-130
WBC	~~	WBC	0.131662	0.0074836	0.783027	0.044507	2.76965e-69
CRP	~~	CRP	0.0407594	0.00879105	0.295394	0.0637111	3.54423e-06
BMI	~~	BMI	0.142883	0.00822759	0.575861	0.0331596	1.4841e-67
TG	~~	TG	0.105597	0.011844	0.716489	0.0803629	4.84867e-19
