# Supplementary material for: Genomic structural equation modeling elucidates the genetic mechanisms underlying allostatic load
Source: Compr Psychoneuroendocrinol. 2026 Jun 25;27:100357. doi: 10.1016/j.cpnec.2026.100357 (PMC13329553; doi:10.1016/j.cpnec.2026.100357)
Supplement: Multimedia component 4 [file mmc4.xlsx]

## Sheet: Sheet1
Supplementary Table 4 List of 263 risk loci identified through FUMA-based analysis of the Genomic SEM results
GenomicLocus	uniqID	rsID	CHR	POS	P-value	Start	End	nSNPs	nGWASSNPs	nIndSigSNPs	nLeadSNPs	LeadSNPs
1	1:1596500:C:T	rs72634819	1	1596500	5.57846e-12	1523600	1606530	70	38	2	1	rs72634819
2	1:14678730:A:C	rs112760748	1	14678730	3.11655e-24	14658387	14682737	10	1	1	1	rs112760748
3	1:17805530:A:G	rs114088667	1	17805530	8.0919e-100	17805530	17805530	1	1	1	1	rs114088667
4	1:33234128:A:G	rs3737992	1	33234128	3.12285e-08	33225668	33377098	79	57	1	1	rs3737992
5	1:39970928:A:C	rs61779331	1	39970928	1.23765e-14	39550621	40088043	401	321	10	1	rs61779331
6	1:40435999:A:G	rs2131311	1	40435999	3.35261e-08	40435999	40441964	3	3	1	1	rs2131311
7	1:47670525:C:T	rs12144626	1	47670525	7.69008e-09	47659445	47708112	50	43	1	1	rs12144626
8	1:49757268:A:C	rs241459	1	49757268	2.60112e-09	49433003	50591851	434	349	2	1	rs241459
9	1:62579891:G:T	rs12140153	1	62579891	1.65606e-12	62488918	62634303	36	29	2	1	rs12140153
10	1:63034363:A:C	rs7555577	1	63034363	1.44766e-21	62898984	63353430	500	360	7	1	rs7555577
11	1:66187803:A:G	rs4655586	1	66187803	3.60957e-22	65848034	66385385	984	740	30	8	rs6672992;rs9436299;rs80323738;rs74733149;rs61781319;rs4655586;rs12038590;rs35825384
12	1:72752939:C:T	rs2613498	1	72752939	6.54842e-11	72628347	72949290	194	116	2	1	rs2613498
13	1:77967507:A:T	rs71658797	1	77967507	3.80511e-12	77938422	78623626	85	59	8	2	rs71658797;rs61777072
14	1:96940119:A:G	rs2181375	1	96940119	3.58935e-10	96882671	97037083	177	131	2	1	rs2181375
15	1:97729867:C:T	rs1402256	1	97729867	7.61425e-29	97726100	97882434	35	29	1	1	rs1402256
16	1:98404234:C:T	rs4506495	1	98404234	2.98389e-09	98298371	98559093	241	208	2	1	rs4506495
17	1:110131521:A:G	rs116377258	1	110131521	1.04213e-11	110078255	110225084	18	15	1	1	rs116377258
18	1:112324111:A:T	rs2618039	1	112324111	1.6616e-09	112273485	112328245	22	18	2	1	rs2618039
19	1:151018861:A:G	rs6587552	1	151018861	8.66055e-09	151009634	151114882	63	46	1	1	rs6587552
20	1:154432877:C:G	rs6690230	1	154432877	2.11918e-17	154291416	154636276	334	270	16	5	rs12083537;rs6694258;rs6690230;rs55676222;rs12059682
21	1:156049877:C:T	rs61813324	1	156049877	2.68155e-10	155253286	156346063	21	17	5	2	rs61813324;rs76102184
22	1:159613986:C:T	rs4656241	1	159613986	8.2584e-19	159156916	159732811	279	201	37	14	rs71632652;rs862996;rs863013;rs149913193;rs7517317;rs4656241;rs115781931;rs77013776;rs142277318;rs2246469;rs3116654;rs146297275;rs75771160;rs55910253
23	1:177889025:A:C	rs539515	1	177889025	3.91936e-19	177770097	177936599	172	146	14	1	rs539515
24	1:192618307:C:G	rs6659815	1	192618307	1e-200	192615919	192621927	8	1	1	1	rs6659815
25	1:197246490:C:T	rs75058452	1	197246490	4.64778e-08	196793434	197757846	6	1	1	1	rs75058452
26	1:198779991:A:T	rs2759649	1	198779991	3.86632e-08	198775474	198796691	35	27	1	1	rs2759649
27	1:201800511:G:T	rs2678204	1	201800511	1.2678e-12	201768715	201887457	83	66	3	1	rs2678204
28	1:207077210:A:T	rs3093438	1	207077210	1.15455e-09	207077210	207110415	3	1	1	1	rs3093438
29	1:230301811:G:T	rs11122450	1	230301811	1.97731e-13	230278291	230419557	122	111	4	2	rs115047514;rs11122450
30	1:247601886:A:G	rs56015600	1	247601886	3.16442e-12	247600301	247614617	26	20	2	1	rs56015600
31	2:651430:C:T	rs12714415	2	651430	1.87389e-22	375873	710112	328	260	15	3	rs62106258;rs12714415;rs76847828
32	2:4438292:G:T	rs73136316	2	4438292	1e-200	4430256	4465166	15	1	1	1	rs73136316
33	2:11619121:C:G	rs150605105	2	11619121	1.28496e-70	11619121	11619121	1	1	1	1	rs150605105
34	2:25145173:A:T	rs59086897	2	25145173	8.68728e-17	24689143	25451789	731	568	23	4	rs62144584;rs10182036;rs59086897;rs934778
35	2:27598097:C:T	rs4665972	2	27598097	2.01331e-29	26946788	28560600	1185	927	56	11	rs4665347;rs6714780;rs1659684;rs7081;rs11682713;rs4665972;rs115961201;rs2384628;rs11686001;rs1969131;rs4666042
36	2:37066018:G:T	rs1504	2	37066018	5.25457e-09	37059462	37254035	84	66	1	1	rs1504
37	2:40282202:A:G	rs10185199	2	40282202	1.29739e-08	40282202	40282202	1	1	1	1	rs10185199
38	2:47014522:A:G	rs34606703	2	47014522	6.30602e-10	46877246	47025672	86	76	2	1	rs34606703
39	2:50195177:C:T	rs77023768	2	50195177	1e-200	50056246	50264710	37	36	3	2	rs77023768;rs6761463
40	2:50735998:C:G	rs17536077	2	50735998	2.8104e-09	50692168	50751436	83	65	3	1	rs17536077
41	2:55279536:C:T	rs6760379	2	55279536	2.15864e-08	55204165	55282926	12	9	1	1	rs6760379
42	2:57335044:C:T	rs1345942	2	57335044	6.58365e-09	57154888	57417783	170	128	2	1	rs1345942
43	2:58935282:G:T	rs4671328	2	58935282	3.45849e-11	58760169	58991868	110	96	5	1	rs4671328
44	2:59330227:A:G	rs6739755	2	59330227	1.00597e-14	59287307	59337008	60	47	3	1	rs6739755
45	2:67841326:C:T	rs12477088	2	67841326	4.28482e-08	67835722	67865965	9	8	1	1	rs12477088
46	2:86764004:C:T	rs4832298	2	86764004	8.42846e-09	86648492	86855977	63	44	1	1	rs4832298
47	2:100805996:A:C	rs11691869	2	100805996	8.29617e-10	100732446	100871361	96	86	2	1	rs11691869
48	2:105984624:C:T	rs55680124	2	105984624	8.08101e-09	105915711	105994827	23	21	1	1	rs55680124
49	2:113841030:A:G	rs6734238	2	113841030	5.3149e-16	113832312	113921369	114	86	5	1	rs6734238
50	2:147903802:A:G	rs778094	2	147903802	8.73634e-11	147806204	147950717	101	74	2	1	rs778094
51	2:151385494:C:G	rs183771177	2	151385494	9.57605e-60	151385494	151385494	1	1	1	1	rs183771177
52	2:161333872:A:C	rs6710938	2	161333872	6.09341e-09	161080233	161368491	153	116	3	2	rs115483648;rs6710938
53	2:166207275:A:G	rs72623151	2	166207275	2.1929e-08	166144850	166396313	160	120	1	1	rs72623151
54	2:169893419:A:G	rs2161037	2	169893419	1.79426e-08	169888988	169935434	10	8	1	1	rs2161037
55	2:171631258:G:T	rs4668314	2	171631258	9.58872e-09	171570488	171680587	116	103	1	1	rs4668314
56	2:175166636:A:G	rs34234296	2	175166636	6.17993e-11	174930016	175241566	190	147	5	2	rs11682078;rs34234296
57	2:181436641:C:T	rs6745626	2	181436641	1.33384e-09	181317954	181665771	111	91	5	2	rs6745626;rs55750009
58	2:198950240:A:G	rs1064213	2	198950240	4.79152e-08	198492316	198954774	211	168	1	1	rs1064213
59	2:204566666:C:T	rs145856672	2	204566666	1e-200	204530836	204567703	13	1	1	1	rs145856672
60	2:205375909:A:C	rs4482463	2	205375909	1.55259e-09	205362820	205492910	46	38	2	1	rs4482463
61	2:227122216:G:T	rs1515110	2	227122216	1.22849e-08	227020853	227181683	127	90	1	1	rs1515110
62	2:229019109:A:C	rs72617140	2	229019109	6.50705e-10	228971784	229021719	188	155	3	1	rs72617140
63	2:230816703:A:G	rs2433733	2	230816703	2.76406e-09	230576208	230850615	131	102	1	1	rs2433733
64	3:9498143:A:G	rs62246311	3	9498143	1.27128e-09	9497349	9530195	23	19	1	1	rs62246311
65	3:35659344:G:T	rs6766511	3	35659344	1.20481e-09	35572379	35699022	48	35	2	1	rs6766511
66	3:45373442:A:T	rs9852062	3	45373442	1.02569e-08	45373442	45391066	28	24	1	1	rs9852062
67	3:49920571:C:T	rs9843653	3	49920571	1.63347e-21	46742749	51007504	1000	744	25	6	rs73078367;rs62262471;rs115088691;rs34484573;rs9843653;rs62260770
68	3:53139506:C:T	rs2564942	3	53139506	1.0173e-08	53053402	53139977	50	41	1	1	rs2564942
69	3:85898626:A:G	rs62261725	3	85898626	3.22228e-09	85801622	85972612	75	62	1	1	rs62261725
70	3:94038085:C:G	rs1454687	3	94038085	1.15257e-12	93508203	94251069	538	447	8	1	rs1454687
71	3:131560859:G:T	rs9289399	3	131560859	8.59434e-11	131447660	131827591	326	241	5	1	rs9289399
72	3:141298124:G:T	rs2035936	3	141298124	1.44464e-08	141183792	141338415	50	43	1	1	rs2035936
73	3:170724883:C:T	rs8192675	3	170724883	4.69301e-13	170572112	170755713	193	139	3	1	rs8192675
74	3:173114305:A:G	rs529200	3	173114305	1.48856e-10	173044559	173127808	19	18	1	1	rs529200
75	3:185828465:C:T	rs73052033	3	185828465	1.9206e-09	185790160	185847441	46	37	2	1	rs73052033
76	4:2956731:C:T	rs13114014	4	2956731	4.06098e-10	2845274	3383552	373	288	9	2	rs13114014;rs2051559
77	4:17880416:A:C	rs7700107	4	17880416	8.60361e-10	17789325	18035250	306	236	1	1	rs7700107
78	4:18389149:C:G	rs6844623	4	18389149	6.27358e-10	18327896	18575715	349	255	3	1	rs6844623
79	4:25408838:A:G	rs34811474	4	25408838	1.65896e-14	25342606	25408838	5	2	1	1	rs34811474
80	4:28489339:A:T	rs73213484	4	28489339	2.52422e-08	28353949	28561990	43	33	1	1	rs73213484
81	4:45186139:A:G	rs10938398	4	45186139	6.54745e-14	45038153	45187622	99	82	3	1	rs10938398
82	4:55509189:A:G	rs7684939	4	55509189	1.56936e-13	55484718	55580596	164	134	7	1	rs7684939
83	4:67803507:A:T	rs1383723	4	67803507	1.69281e-08	67801500	68058555	184	151	3	1	rs1383723
84	4:74963049:C:T	rs9131	4	74963049	1.32034e-08	74903134	75012386	44	34	1	1	rs9131
85	4:80808820:C:T	rs11724750	4	80808820	3.90279e-08	80808453	80953476	39	26	1	1	rs11724750
86	4:88057353:A:G	rs1408	4	88057353	1.80949e-09	87982876	88064431	55	38	1	1	rs1408
87	4:89054667:A:G	rs4148155	4	89054667	3.40693e-08	89039082	89054667	9	8	1	1	rs4148155
88	4:103198082:A:G	rs13135092	4	103198082	1.21891e-11	102702364	103387161	85	70	7	2	rs7377083;rs13135092
89	4:140863365:A:C	rs57800857	4	140863365	1.3067e-09	140856533	140940097	68	55	1	1	rs57800857
90	4:167906669:A:C	rs115662962	4	167906669	2.70592e-13	167897054	168154273	75	1	1	1	rs115662962
91	4:177999800:A:C	rs10011618	4	177999800	1e-200	177977630	178068066	17	1	1	1	rs10011618
92	5:3277172:C:T	rs72737180	5	3277172	6.87665e-09	3270871	3277699	5	1	1	1	rs72737180
93	5:16275896:A:G	rs1440812	5	16275896	9.10445e-22	16275896	16283629	7	1	1	1	rs1440812
94	5:43152216:C:T	rs13176429	5	43152216	1.92669e-08	43054747	43193052	41	28	1	1	rs13176429
95	5:63020706:C:T	rs1503526	5	63020706	4.68998e-08	62991802	63040773	36	27	1	1	rs1503526
96	5:75003678:C:T	rs2307111	5	75003678	4.48345e-13	74286428	75038901	253	213	7	1	rs2307111
97	5:78436189:A:G	rs1915705	5	78436189	8.61003e-09	78416416	78628233	239	158	1	1	rs1915705
98	5:87682877:C:G	rs7442885	5	87682877	4.08757e-13	87440497	88167641	142	113	8	2	rs7442885;rs2161228
99	5:107439012:A:G	rs40067	5	107439012	3.19804e-13	107265051	107889796	287	225	10	1	rs40067
100	5:112446323:A:G	rs9326879	5	112446323	9.62911e-09	112435163	112485155	76	68	2	1	rs9326879
101	5:120289672:A:C	rs190308381	5	120289672	8.37854e-09	119951310	120289672	3	1	1	1	rs190308381
102	5:140972117:C:T	rs4912763	5	140972117	3.39214e-08	140848215	141017339	41	29	1	1	rs4912763
103	5:151598989:C:T	rs114171984	5	151598989	1.02138e-139	151598989	151895177	3	1	1	1	rs114171984
104	5:158256118:A:G	rs11954193	5	158256118	2.26854e-10	158226437	158257643	5	2	1	1	rs11954193
105	5:170525393:A:G	rs245767	5	170525393	2.24133e-09	170284624	170682540	528	382	2	1	rs245767
106	6:35206553:A:C	rs732594	6	35206553	2.65321e-09	34583020	35251317	30	21	2	1	rs732594
107	6:35678623:C:G	rs4711428	6	35678623	4.05169e-08	35579002	35704612	23	13	1	1	rs4711428
108	6:36780343:C:T	rs116515187	6	36780343	1e-200	36780343	36780343	1	1	1	1	rs116515187
109	6:40362751:A:G	rs4711634	6	40362751	6.49324e-14	40345542	40409243	29	22	6	2	rs12663230;rs4711634
110	6:44050459:A:C	rs115599140	6	44050459	1.1642e-60	44038383	44050459	2	1	1	1	rs115599140
111	6:50816887:G:T	rs72892910	6	50816887	4.40096e-14	50232292	51030490	288	231	11	3	rs2397006;rs72892910;rs2635727
112	6:69391691:A:T	rs193125375	6	69391691	9.72617e-197	69391691	69391691	1	1	1	1	rs193125375
113	6:98421721:C:T	rs6938973	6	98421721	1.34363e-12	97752104	98797541	423	326	6	2	rs10499014;rs6938973
114	6:102463162:C:T	rs1335021	6	102463162	1.02069e-28	102344316	102468120	15	1	1	1	rs1335021
115	6:126866133:A:C	rs1155939	6	126866133	8.38831e-15	126623947	127167072	302	218	4	1	rs1155939
116	6:129617994:C:T	rs140816043	6	129617994	2.68419e-25	129302571	129617994	35	29	2	2	rs4523106;rs140816043
117	6:143874228:A:G	rs141870437	6	143874228	5.97066e-13	143860635	143874228	2	1	1	1	rs141870437
118	6:153380228:A:G	rs7762794	6	153380228	1.35087e-09	153364643	153449670	186	151	2	1	rs7762794
119	7:7531442:C:T	rs2348335	7	7531442	1.01675e-10	7472597	7532241	3	1	1	1	rs2348335
120	7:19731836:A:G	rs117951930	7	19731836	1e-200	19657225	19759814	40	1	1	1	rs117951930
121	7:22759469:A:G	rs1880241	7	22759469	4.2037e-09	22727538	22759469	32	26	2	1	rs1880241
122	7:28724374:G:T	rs56388170	7	28724374	4.0695e-08	28724374	28724374	1	1	1	1	rs56388170
123	7:44784697:C:T	rs799449	7	44784697	7.3093e-09	44777556	44819494	19	15	1	1	rs799449
124	7:73037366:A:G	rs55747707	7	73037366	3.16823e-24	72802966	73114389	170	138	9	2	rs2353082;rs55747707
125	7:75144595:C:T	rs794379	7	75144595	2.12863e-13	74481371	75196531	80	33	5	1	rs794379
126	7:99102777:C:G	rs2272168	7	99102777	5.83892e-13	98921600	99340049	149	112	5	1	rs2272168
127	7:113028634:A:T	rs2396625	7	113028634	1.29156e-10	112898827	113035833	88	68	3	1	rs2396625
128	7:150645534:G:T	rs1805123	7	150645534	3.85664e-08	150600845	150660239	18	17	1	1	rs1805123
129	8:9173209:A:G	rs7012637	8	9173209	7.54711e-16	9156468	10006664	470	391	15	3	rs7012637;rs4841132;rs17151140
130	8:15532593:C:G	rs189509480	8	15532593	5.69981e-09	15446000	15539979	5	5	1	1	rs189509480
131	8:19813180:A:G	rs264	8	19813180	3.55929e-24	19613739	19974789	563	481	40	8	rs2035890;rs3898938;rs264;rs268;rs3289;rs7005359;rs17489539;rs28597716
132	8:30863938:C:T	rs10954772	8	30863938	7.82822e-11	30819854	30956654	92	69	4	1	rs10954772
133	8:73440371:G:T	rs35957544	8	73440371	3.44994e-12	73426274	73494858	76	56	4	1	rs35957544
134	8:76825853:C:T	rs12548773	8	76825853	5.39051e-10	76297805	77246747	534	416	6	2	rs2941432;rs12548773
135	8:116671848:A:G	rs4876611	8	116671848	1.19992e-14	116565162	117126310	464	372	9	2	rs4876611;rs7828742
136	8:126506694:A:G	rs112875651	8	126506694	1.02038e-23	126276895	126507389	129	98	6	2	rs11777625;rs112875651
137	8:142617096:G:T	rs11782074	8	142617096	4.54927e-10	142611220	142651709	23	18	1	1	rs11782074
138	9:1056870:C:T	rs41311430	9	1056870	1e-200	1056870	1056870	1	1	1	1	rs41311430
139	9:10181614:A:G	rs72696960	9	10181614	5.31476e-131	10181614	10277481	2	1	1	1	rs72696960
140	9:14442595:C:G	rs424539	9	14442595	2.06433e-08	14440400	14452494	6	4	1	1	rs424539
141	9:15645713:C:T	rs12340969	9	15645713	1.78009e-13	15529852	16053793	912	682	8	1	rs12340969
142	9:16728532:A:C	rs1411432	9	16728532	5.40271e-11	16712247	16756377	61	52	3	1	rs1411432
143	9:28414625:C:T	rs17770336	9	28414625	1.3888e-13	28410683	28507241	87	65	5	1	rs17770336
144	9:92207308:A:G	rs7357754	9	92207308	9.0355e-13	92131699	92230747	214	170	7	2	rs71489486;rs7357754
145	9:124627012:A:G	rs6478538	9	124627012	5.94482e-09	124620480	124644295	44	39	1	1	rs6478538
146	10:2582384:G:T	rs73575418	10	2582384	5.59357e-21	2563907	2582654	8	1	1	1	rs73575418
147	10:19753737:A:C	rs12356914	10	19753737	2.00953e-37	19718354	19949696	67	55	1	1	rs12356914
148	10:21847178:C:G	rs10828250	10	21847178	3.1884e-12	21766969	22288132	232	174	4	1	rs10828250
149	10:25644515:A:G	rs34052500	10	25644515	1e-200	25641462	25738093	21	1	1	1	rs34052500
150	10:58227905:A:G	rs116842277	10	58227905	1e-200	57762325	58239671	5	1	1	1	rs116842277
151	10:65191645:G:T	rs7924036	10	65191645	1.71936e-18	64761091	65400352	517	397	15	2	rs7089990;rs7924036
152	10:76421216:A:T	rs10824218	10	76421216	4.15569e-09	75777144	76479932	83	55	3	1	rs10824218
153	10:94394326:C:G	rs112060789	10	94394326	2.1116e-65	94273156	94394326	2	1	1	1	rs112060789
154	10:99772190:C:T	rs565108	10	99772190	2.38868e-14	99694970	100025924	135	109	9	2	rs565108;rs1983864
155	10:118778079:A:C	rs10886022	10	118778079	4.09146e-08	118646129	118778079	50	44	1	1	rs10886022
156	10:133978962:C:T	rs2172131	10	133978962	9.30647e-10	133939616	134037106	83	61	3	1	rs2172131
157	11:8639200:C:T	rs4929923	11	8639200	2.33949e-08	8473707	8694830	54	49	1	1	rs4929923
158	11:10335601:G:T	rs1450268	11	10335601	8.06277e-15	10046944	10367069	38	2	1	1	rs1450268
159	11:13361524:C:T	rs6486122	11	13361524	5.25691e-14	13230633	13370535	233	202	8	1	rs6486122
160	11:27679916:C:T	rs6265	11	27679916	2.04401e-16	27455582	27748493	231	171	12	2	rs10835197;rs6265
161	11:30430332:C:G	rs7942037	11	30430332	5.47399e-09	30217503	30435051	141	99	3	1	rs7942037
162	11:43692423:A:G	rs59227842	11	43692423	5.00484e-13	43599791	43878534	301	227	6	1	rs59227842
163	11:47669175:C:T	rs59360790	11	47669175	7.48688e-18	46447246	51581244	2458	1788	25	5	rs10769254;rs59360790;rs11039325;rs7951944;rs12422125
164	11:54796787:C:T	rs111514504	11	54796787	8.99662e-09	54713805	55795356	216	156	1	1	rs111514504
165	11:58637783:C:T	rs117042105	11	58637783	6.20592e-17	58535844	58637783	2	1	1	1	rs117042105
166	11:59933492:A:G	rs56189574	11	59933492	3.50595e-09	59856028	60041296	208	163	2	1	rs56189574
167	11:65663239:C:T	rs622614	11	65663239	4.8835e-09	65217626	66087712	293	233	5	3	rs10750766;rs622614;rs2452681
168	11:87874213:A:G	rs35809865	11	87874213	2.51629e-17	87836837	87882347	3	1	1	1	rs35809865
169	11:89922417:A:G	rs61903695	11	89922417	2.33195e-08	89920700	89968246	22	19	1	1	rs61903695
170	11:96263842:C:T	rs148265252	11	96263842	5.68511e-15	96263842	96263842	1	1	1	1	rs148265252
171	11:115022233:C:T	rs11215381	11	115022233	6.1994e-09	115001410	115071222	27	21	1	1	rs11215381
172	11:116707684:A:G	rs2070665	11	116707684	6.91912e-25	116519358	117186506	622	490	42	9	rs486394;rs12417015;rs1145210;rs141414463;rs61905108;rs1268353;rs75919952;rs2070665;rs144018203
173	11:118396331:A:T	rs1064939	11	118396331	1.84852e-09	118194647	118467590	7	7	1	1	rs1064939
174	11:122520558:A:G	rs1945393	11	122520558	4.21898e-08	122496035	122527212	54	45	1	1	rs1945393
175	11:130872351:A:T	rs11222421	11	130872351	7.56252e-09	130794253	130894131	108	80	1	1	rs11222421
176	11:131452912:C:T	rs12788343	11	131452912	3.03669e-10	131434948	131461473	63	55	2	1	rs12788343
177	12:26393154:A:G	rs35481774	12	26393154	1e-200	26393154	26393154	1	1	1	1	rs35481774
178	12:50256063:C:T	rs12367809	12	50256063	2.62539e-12	50174856	50289667	78	58	3	1	rs12367809
179	12:56493822:A:C	rs2292238	12	56493822	1.23238e-09	56485269	56508409	9	8	2	1	rs2292238
180	12:90273927:G:T	rs7975788	12	90273927	1.59719e-09	90150382	90567732	132	93	2	1	rs7975788
181	12:95880626:C:T	rs301033	12	95880626	2.73885e-09	95840894	95928560	30	24	1	1	rs301033
182	12:108294381:A:G	rs73193736	12	108294381	1.95094e-08	108267858	108468142	192	158	1	1	rs73193736
183	12:111884608:C:T	rs3184504	12	111884608	9.45629e-14	111826477	112883476	244	177	3	1	rs3184504
184	12:121374264:C:T	rs2133638	12	121374264	4.28355e-22	120541599	121724493	1004	791	68	13	rs541619;rs113412464;rs12369156;rs2133638;rs11065363;rs143400283;rs11065394;rs2708101;rs11065422;rs55868376;rs11065472;rs1140886;rs11613680
185	13:31012904:C:T	rs1928496	13	31012904	1.00785e-08	31012459	31043841	36	19	1	1	rs1928496
186	13:33381721:C:T	rs56399737	13	33381721	9.38948e-09	32996332	33382028	375	266	2	1	rs56399737
187	13:54396602:C:T	rs1379828	13	54396602	1.82975e-08	54307131	54461420	65	56	1	1	rs1379828
188	13:58627256:C:T	rs2121058	13	58627256	1.18156e-10	58251987	58816101	465	374	7	2	rs7319102;rs2121058
189	13:86322246:A:C	rs672187	13	86322246	2.28117e-08	86322246	86561176	549	389	4	1	rs672187
190	13:89466495:A:G	rs114303499	13	89466495	1.54366e-13	89309138	89516011	217	171	1	1	rs114303499
191	13:112186283:C:G	rs9522262	13	112186283	2.99958e-09	111970212	112245131	48	38	4	2	rs9522183;rs9522262
192	14:33303540:C:T	rs12883788	14	33303540	5.02617e-10	33292743	33309495	43	37	1	1	rs12883788
193	14:47296286:C:T	rs1491905	14	47296286	1.72909e-08	47243109	47409360	90	79	1	1	rs1491905
194	14:61820111:A:G	rs118037543	14	61820111	4.12253e-08	61820111	61820111	1	1	1	1	rs118037543
195	14:62361021:A:C	rs217672	14	62361021	3.76864e-08	62358847	62395873	18	17	1	1	rs217672
196	14:66021899:A:G	rs72714488	14	66021899	3.75413e-33	66021899	66256460	3	2	1	1	rs72714488
197	14:73409613:A:G	rs2333012	14	73409613	3.36687e-11	73341666	73683194	77	52	3	1	rs2333012
198	14:79945162:A:G	rs10146997	14	79945162	4.72494e-10	79833494	79945162	23	20	2	1	rs10146997
199	14:85745161:G:T	rs140183240	14	85745161	7.56709e-14	85745161	85745161	1	1	1	1	rs140183240
200	14:90205529:A:G	rs72689479	14	90205529	1e-200	90196578	90206088	5	1	1	1	rs72689479
201	14:94023972:A:G	rs6575340	14	94023972	3.80572e-10	93820274	94036438	106	84	2	1	rs6575340
202	14:94838142:G:T	rs112635299	14	94838142	2.17597e-11	94838142	94844947	2	2	1	1	rs112635299
203	14:103246470:A:G	rs3803286	14	103246470	3.33239e-10	103241799	103290221	47	35	1	1	rs3803286
204	15:28096842:A:G	rs13313425	15	28096842	6.97711e-12	28094936	28155801	10	1	1	1	rs13313425
205	15:41241929:C:G	rs2899004	15	41241929	1.05542e-24	41227149	41406942	66	1	1	1	rs2899004
206	15:44027885:C:T	rs139974673	15	44027885	3.74599e-13	43099550	44947434	34	27	4	1	rs139974673
207	15:51898058:C:T	rs9944241	15	51898058	1.49586e-08	51709536	52273668	729	554	2	1	rs9944241
208	15:58683366:A:G	rs1532085	15	58683366	1.89258e-08	58671721	58687880	23	18	1	1	rs1532085
209	15:59450079:G:T	rs7175642	15	59450079	4.87865e-08	59450079	59450079	1	1	1	1	rs7175642
210	15:60878030:A:G	rs340005	15	60878030	2.22939e-11	60878030	60948715	43	32	3	1	rs340005
211	15:68007591:C:T	rs3784699	15	68007591	4.11761e-11	67680209	68140315	150	121	3	1	rs3784699
212	15:73082468:C:G	rs4776614	15	73082468	7.23569e-10	72970111	73782922	110	100	4	3	rs3826043;rs74022954;rs142592509
213	15:74328576:A:G	rs9479	15	74328576	6.28316e-09	74309385	74336633	15	12	2	1	rs9479
214	15:78012618:C:T	rs11855853	15	78012618	2.22624e-10	78001011	78062351	21	17	2	1	rs11855853
215	15:92574062:A:G	rs58431213	15	92574062	9.03529e-09	92561941	92574918	36	33	1	1	rs58431213
216	15:99240793:A:G	rs72767957	15	99240793	3.50608e-09	99221888	99240947	20	18	1	1	rs72767957
217	16:334732:C:T	rs45593734	16	334732	2.14883e-08	334732	407554	54	48	2	1	rs45593734
218	16:2165630:C:T	rs35929659	16	2165630	4.25824e-08	2132731	2200622	48	25	1	1	rs35929659
219	16:4015729:C:T	rs879620	16	4015729	3.03683e-14	4001246	4043980	46	35	5	1	rs879620
220	16:24775438:A:G	rs12930481	16	24775438	4.75085e-11	24698903	24879963	98	86	3	1	rs12930481
221	16:28883241:A:G	rs7498665	16	28883241	2.3995e-14	28298418	29008079	519	317	17	1	rs7498665
222	16:29994922:C:T	rs3814883	16	29994922	2.37465e-14	29923510	30343236	210	144	6	1	rs3814883
223	16:31025641:C:T	rs34898535	16	31025641	1.89382e-10	30878863	31149142	75	52	1	1	rs34898535
224	16:51436882:A:G	rs17616063	16	51436882	1.89563e-19	51158710	51494862	49	37	10	4	rs35084376;rs116971887;rs1965024;rs17616063
225	16:53806453:A:G	rs56094641	16	53806453	7.12648e-29	53755146	53877592	199	164	12	5	rs11643744;rs56094641;rs16952522;rs12596054;rs9302652
226	16:69651866:C:T	rs862320	16	69651866	9.11267e-18	69140688	70514828	782	470	13	3	rs55841844;rs862320;rs9939726
227	16:75809511:G:T	rs117861201	16	75809511	5.03772e-23	75532105	75859033	10	7	1	1	rs117861201
228	16:81534790:C:T	rs2925979	16	81534790	6.76716e-09	81516383	81549708	11	10	1	1	rs2925979
229	16:82872628:C:G	rs7206608	16	82872628	6.41912e-09	82866188	82895079	23	20	1	1	rs7206608
230	17:1824305:A:C	rs4790292	17	1824305	1.15532e-10	1816762	1866892	25	18	3	1	rs4790292
231	17:4801163:A:C	rs7774	17	4801163	1.42572e-10	4723556	4829987	33	25	2	1	rs7774
232	17:21268583:C:T	rs8078135	17	21268583	2.64682e-09	21240282	21283507	45	30	2	1	rs8078135
233	17:34866546:C:T	rs2306593	17	34866546	1.25293e-09	34825861	34961772	114	78	2	1	rs2306593
234	17:38184580:C:T	rs6503533	17	38184580	6.03605e-13	37903731	38362366	425	317	9	3	rs9303280;rs6503533;rs2314338
235	17:40741013:C:T	rs12951632	17	40741013	4.23468e-12	40567260	41469457	55	43	4	2	rs12951632;rs112381903
236	17:46230891:C:T	rs16969990	17	46230891	7.59519e-12	45986496	46511706	102	82	3	1	rs16969990
237	17:47090785:C:T	rs11079849	17	47090785	6.4575e-13	46835629	47454515	276	216	9	2	rs11079849;rs12601665
238	17:65832016:C:T	rs7218014	17	65832016	7.54949e-11	65790474	66085703	381	267	2	1	rs7218014
239	17:78757626:A:G	rs11150745	17	78757626	5.28204e-10	78558411	78757626	113	88	2	1	rs11150745
240	18:21090023:A:G	rs1788808	18	21090023	3.9106e-11	21075441	21165409	78	59	1	1	rs1788808
241	18:22137319:A:C	rs16940823	18	22137319	5.40245e-09	22136195	22205000	26	22	1	1	rs16940823
242	18:53397199:C:T	rs784257	18	53397199	4.16259e-10	53170871	53464917	36	32	2	1	rs784257
243	18:57858829:C:T	rs8089364	18	57858829	1.26924e-21	57676909	58718193	544	432	26	9	rs9319959;rs117758180;rs8089364;rs113268469;rs75941710;rs1943226;rs11873305;rs8086205;rs112099489
244	18:63735819:C:T	rs116983067	18	63735819	1e-200	63705004	63735819	3	1	1	1	rs116983067
245	19:4050424:A:G	rs72976986	19	4050424	2.62704e-08	4045518	4083916	26	19	1	1	rs72976986
246	19:4969053:A:G	rs57070985	19	4969053	4.61148e-08	4944555	5022857	22	14	1	1	rs57070985
247	19:8429323:A:G	rs116843064	19	8429323	8.02373e-53	8429323	8429323	1	1	1	1	rs116843064
248	19:18460956:A:G	rs113230003	19	18460956	7.29456e-09	18449238	18474892	16	14	1	1	rs113230003
249	19:18812785:A:G	rs8112818	19	18812785	7.44823e-11	18806668	18861662	23	22	2	1	rs8112818
250	19:30277729:C:T	rs113701136	19	30277729	1.51858e-09	30265235	30328753	59	40	1	1	rs113701136
251	19:32824310:A:C	rs7255223	19	32824310	6.21409e-09	32819841	32994338	69	56	2	1	rs7255223
252	19:45337918:A:G	rs147711004	19	45337918	1.14479e-21	45225973	45734751	304	243	51	16	rs8103315;rs28399637;rs12976241;rs147711004;rs111371860;rs148601586;rs2972558;rs375972689;rs6859;rs11668327;rs405509;rs7412;rs150966173;rs60049679;rs117261169;rs62118504
253	19:47569003:A:G	rs3810291	19	47569003	3.51067e-11	47559074	47623080	51	37	1	1	rs3810291
254	19:49206674:A:G	rs601338	19	49206674	2.37159e-09	49168942	49250239	71	59	1	1	rs601338
255	19:51781455:A:G	rs148108087	19	51781455	2.03209e-08	51727962	51815081	12	7	2	1	rs148108087
256	20:25195509:A:G	rs6050446	20	25195509	1.52807e-09	24920310	26308418	548	430	5	3	rs6050446;rs2424710;rs703755
257	20:41990761:C:T	rs6103254	20	41990761	4.20128e-08	41961907	42014643	30	22	1	1	rs6103254
258	20:43042364:C:T	rs1800961	20	43042364	1.07698e-10	43042364	43042364	1	1	1	1	rs1800961
259	20:51195932:C:T	rs73142879	20	51195932	3.71657e-12	50912495	51266795	543	428	6	1	rs73142879
260	20:62370349:C:T	rs1056441	20	62370349	2.36733e-11	62301795	62459171	120	80	2	1	rs1056441
261	21:20784231:C:T	rs75245428	21	20784231	9.64474e-55	20730120	20852416	18	1	1	1	rs75245428
262	21:40683740:A:G	rs62223042	21	40683740	3.17726e-08	40516308	40716136	98	76	1	1	rs62223042
263	21:46581798:C:T	rs394608	21	46581798	2.70099e-11	46487730	46646005	100	86	3	2	rs76040172;rs394608
