# Supplementary material for: Genomic structural equation modeling elucidates the genetic mechanisms underlying allostatic load
Source: Compr Psychoneuroendocrinol. 2026 Jun 25;27:100357. doi: 10.1016/j.cpnec.2026.100357 (PMC13329553; doi:10.1016/j.cpnec.2026.100357)
Supplement: Multimedia component 5 [file mmc5.xlsx]

## Sheet: Sheet1
Supplementary Table 5: Top 15 KEGG Pathway Enrichment Results of Genes Associated with the AL Factor
Category	Subcategory	ID	Description	GeneRatio	BgRatio	FoldEnrichment	pvalue	p.adjust	Count
Environmental Information Processing	Signal transduction	hsa04024	cAMP signaling pathway	53/967	226/9512	2.30682	3.48896e-09	1.19322e-06	53
Environmental Information Processing	Signal transduction	hsa04072	Phospholipase D signaling pathway	35/967	149/9512	2.31061	1.56083e-06	0.000266901	35
Cellular Processes	Cellular community - eukaryotes	hsa04520	Adherens junction	25/967	93/9512	2.64425	3.80657e-06	0.000433949	25
Environmental Information Processing	Signal transduction	hsa04071	Sphingolipid signaling pathway	30/967	125/9512	2.36079	5.42699e-06	0.000464007	30
Human Diseases	Endocrine and metabolic disease	hsa04931	Insulin resistance	27/967	109/9512	2.43659	8.48447e-06	0.000540081	27
Environmental Information Processing	Signal transduction	hsa04152	AMPK signaling pathway	29/967	122/9512	2.33821	9.47511e-06	0.000540081	29
Human Diseases	Cancer: specific types	hsa05213	Endometrial cancer	18/967	59/9512	3.001	1.3036e-05	0.000636901	18
Organismal Systems	Nervous system	hsa04722	Neurotrophin signaling pathway	28/967	120/9512	2.29521	1.94636e-05	0.00076412	28
Organismal Systems	Nervous system	hsa04728	Dopaminergic synapse	30/967	133/9512	2.21878	2.01084e-05	0.00076412	30
Human Diseases	Infectious disease: viral	hsa05166	Human T-cell leukemia virus 1 infection	43/967	224/9512	1.88828	2.79141e-05	0.000954664	43
Environmental Information Processing	Signal transduction	hsa04015	Rap1 signaling pathway	41/967	212/9512	1.90236	3.56606e-05	0.0011069	41
Human Diseases	Neurodegenerative disease	hsa05017	Spinocerebellar ataxia	31/967	144/9512	2.1176	3.88386e-05	0.0011069	31
Environmental Information Processing	Signal transduction	hsa04022	cGMP-PKG signaling pathway	34/967	166/9512	2.01473	4.93626e-05	0.00129862	34
Human Diseases	Endocrine and metabolic disease	hsa04934	Cushing syndrome	32/967	155/9512	2.03078	6.94692e-05	0.00169703	32
Environmental Information Processing	Signal transduction	hsa04151	PI3K-Akt signaling pathway	60/967	362/9512	1.63038	8.37587e-05	0.00188196	60
