# Supplementary material for: Genomic structural equation modeling elucidates the genetic mechanisms underlying allostatic load
Source: Compr Psychoneuroendocrinol. 2026 Jun 25;27:100357. doi: 10.1016/j.cpnec.2026.100357 (PMC13329553; doi:10.1016/j.cpnec.2026.100357)
Supplement: Multimedia component 6 [file mmc6.xlsx]

## Sheet: Sheet1
Supplementary Table 6. Top 5 GO Enrichment Results of Genes Associated with the Allostatic Load Factor
ONTOLOGY	ID	Description	GeneRatio	FoldEnrichment	p.adjust	Count
BP	GO:0016358	dendrite development	59/2004	2.36631	5.49015e-07	59
BP	GO:0098742	cell-cell adhesion via plasma-membrane adhesion molecules	66/2004	2.22961	5.49015e-07	66
BP	GO:0007156	homophilic cell adhesion via plasma membrane adhesion molecules	47/2004	2.6368	5.49015e-07	47
BP	GO:0010975	regulation of neuron projection development	93/2004	1.90552	8.68168e-07	93
BP	GO:0034329	cell junction assembly	91/2004	1.89335	1.4951e-06	91
CC	GO:0098978	glutamatergic synapse	82/2082	1.91572	2.23529e-06	82
CC	GO:0014069	postsynaptic density	67/2082	2.04537	2.23529e-06	67
CC	GO:0099572	postsynaptic specialization	71/2082	1.98951	2.23529e-06	71
CC	GO:0032279	asymmetric synapse	69/2082	2.00399	2.23529e-06	69
CC	GO:0098984	neuron to neuron synapse	73/2082	1.93759	3.01549e-06	73
MF	GO:0045296	cadherin binding	63/2036	1.7211	0.011844	63
MF	GO:0004713	protein tyrosine kinase activity	32/2036	2.10951	0.011844	32
MF	GO:0005543	phospholipid binding	83/2036	1.55046	0.011844	83
MF	GO:0030971	receptor tyrosine kinase binding	22/2036	2.47086	0.0121082	22
MF	GO:0030165	PDZ domain binding	22/2036	2.35458	0.0213564	22
