# Supplementary material for: Genomic structural equation modeling elucidates the genetic mechanisms underlying allostatic load
Source: Compr Psychoneuroendocrinol. 2026 Jun 25;27:100357. doi: 10.1016/j.cpnec.2026.100357 (PMC13329553; doi:10.1016/j.cpnec.2026.100357)
Supplement: Multimedia component 7 [file mmc7.xlsx]

## Sheet: Sheet1
Supplementary Table 9. List of 51 strongly associated SNPs identified through fine-mapping analysis (mean posterior probability >0.95)
NearestGene	SNP	CHR	POS	A1	A2	Effect	StdErr	P	tstat	leadSNP	Consensus_SNP	mean.PP	mean.CS
AC013403.13	rs6714780	2	27189063	G	A	-0.00634253	0.000810309	4.98492e-15	-7.82729	TRUE	1	1
AC109829.1	rs780093	2	27742603	T	C	0.00757139	0.000685012	2.12189e-28	11.0529	FALSE	1	1	1
ACADS	rs12367471	12	120970369	A	C	0.00786829	0.00121826	1.05646e-10	6.45864	TRUE	0.999923	1
ADK	rs11001034	10	76180335	T	C	0.0014774	0.000319989	3.8924e-06	4.61705	TRUE	0.970322	1
AK5	rs71658797	1	77967507	T	A	-0.00350838	0.000505222	3.80511e-12	-6.94424	TRUE	0.989968	1
BAZ1B	rs61576641	7	72682448	G	A	0.00169134	0.000460008	0.000236213	3.67676	TRUE	0.993346	1	0.994238
BRE	rs2305929	2	28113911	A	G	-0.00532921	0.000559472	1.64358e-21	-9.52543	TRUE	1	1
BRE	rs62140363	2	28110280	C	T	-0.000631228	0.000323397	0.0509542	-1.95187	FALSE	1	1
BRE	rs78911608	2	28112655	C	G	0.00309265	0.000720845	1.78423e-05	4.29031	FALSE	0.999998	1
CADM3_CTA-134P22.2	rs149913193	1	159317442	A	T	0.00579376	0.000794532	3.0529e-13	7.29204	TRUE	0.99747	1
CAMKK2	rs1169280	12	121455538	A	G	0.00302185	0.000418874	5.42476e-13	7.21421	FALSE	1	1	1
CAMKK2	rs2259693	12	121457995	G	A	2.73934e-06	2.3567e-05	0.907466	0.116236	FALSE	1	1	1
CAMKK2	rs7300883	12	121459440	C	G	-0.00308562	0.000369508	6.79074e-17	-8.35062	FALSE	1	1	1
CLPTM1	rs61642202	19	45345283	A	C	0.0120551	0.00166214	4.08291e-13	7.25278	FALSE	0.999532	1	1
CRPP1	rs114735981	1	159414071	C	T	0.00616648	0.00111998	3.67347e-08	5.50587	TRUE	0.994841	1
CTB-12O2.1	rs114171984	5	151598989	T	C	0.0277302	0.00110203	1.02138e-139	25.1629	TRUE	1	1
CTD-2029E14.1	rs72737180	5	3277172	T	C	-1.07843	0.186132	6.87665e-09	-5.79391	TRUE	1	1
DMRT2	rs117328325	9	1045841	C	T	-0.00026548	0.000606589	0.661632	-0.437661	FALSE	1	1	1
DMRT2	rs41311430	9	1056870	C	T	-0.395668	0.00162982	1e-200	-242.768	TRUE	1	1	1
DMRT2	rs72703239	9	1057294	C	A	6.91855e-05	0.000453129	0.878647	0.152684	FALSE	1	1	1
INADL	rs12140153	1	62579891	G	T	0.00420799	0.00059597	1.65606e-12	7.06075	TRUE	0.997277	1
JAKMIP3	rs7084062	10	133736636	A	G	-0.00168176	0.000318267	1.26306e-07	-5.28413	FALSE	0.986063	1
LAMA2	rs140816043	6	129617994	C	T	0.00342374	0.000329446	2.68419e-25	10.3924	TRUE	1	1
LAMA2	rs36044314	6	129571272	G	A	0.00129493	0.000976708	0.184901	1.32581	FALSE	1	1
MARK4_EXOC3L2	rs117261169	19	45491032	C	T	-0.00713782	0.00127209	2.01055e-08	-5.61109	TRUE	0.997433	1
MARK4_EXOC3L2	rs140912273	19	45507696	G	A	-0.00762751	0.00140012	5.10087e-08	-5.44776	FALSE	0.993812	1
MEX3A	rs112685832	1	155822629	C	A	-0.00237584	0.000487262	1.08315e-06	-4.8759	TRUE	0.982757	1	0.963194
MIR663A	rs2424750	20	25978849	C	A	-0.0016397	0.000317695	2.45314e-07	-5.16124	TRUE	0.980278	1
MLXIPL	rs42125	7	72823777	A	G	-0.00414661	0.00110146	0.000166787	-3.76464	FALSE	0.999996	1
MYBPC3	rs4576779	11	47121547	C	G	0.00318462	0.000485848	5.57296e-11	6.55477	TRUE	0.99082	1	0.963368
NACAP6	rs1440812	5	16275896	A	G	0.00812468	0.000847505	9.10445e-22	9.58659	TRUE	1	1	1
NSMCE2	rs6982636	8	126479315	G	A	1.44312e-06	3.00509e-05	0.961698	0.0480225	FALSE	1	1	1
OR4A45P	rs7951944	11	48585719	T	C	0.0108217	0.00150441	6.32254e-13	7.19334	TRUE	0.998657	1	1
PDE4B	rs3790429	1	66036776	T	A	0.00240208	0.000427418	1.90994e-08	5.61997	FALSE	1	1	1
PTPRD	rs190506756	9	10277963	C	T	-0.000580737	0.00101458	0.567058	-0.57239	FALSE	1	1	1
PTPRD	rs55687430	9	10202314	C	G	-0.000194563	0.000798453	0.807483	-0.243675	FALSE	1	1	1
PTPRD	rs72696960	9	10181614	A	G	0.32067	0.0131673	5.31476e-131	24.3536	TRUE	1	1	1
RP11-33N16.3	rs72689479	14	90205529	G	A	0.50089	0.0041319	1e-200	121.225	TRUE	1	1	1
RP11-396N11.1	rs72989246	18	57721198	C	T	-0.00331974	0.000506314	5.50182e-11	-6.55668	TRUE	0.994407	1	0.978612
RP11-419N10.5	rs12022326	1	159479036	G	A	0.00609173	0.0010997	3.03458e-08	5.53943	TRUE	0.992605	1
RP4-704D23.1	rs112760748	1	14678730	A	C	0.00208396	0.000205196	3.11655e-24	10.156	TRUE	1	1	1
RP4-704D23.1	rs113855794	1	14698728	G	A	0.00201866	0.00112661	0.0731655	1.7918	FALSE	1	1	1
RP4-704D23.1	rs78681635	1	14654840	C	A	0.00166375	0.00104416	0.111071	1.5934	FALSE	1	1	1
SH2B1	rs4788061	16	28643300	T	G	-0.00211279	0.000357317	3.36074e-09	-5.91293	TRUE	1	1
SIK3	rs61905132	11	116673464	C	T	-0.00817484	0.00112343	3.42213e-13	-7.27665	FALSE	1	1
SLC25A44	rs61813324	1	156049877	C	T	-0.00303637	0.00048073	2.68155e-10	-6.31615	TRUE	0.969858	1
SLC30A3	rs13032431	2	27301404	G	T	-0.00603774	0.000812101	1.04789e-13	-7.43472	TRUE	0.999997	1
SNX17	rs11695641	2	27354419	C	T	0.00174665	0.00041428	2.48566e-05	4.2161	FALSE	1	1
SNX17	rs72810711	2	27356929	G	C	0.00156119	0.000340648	4.58316e-06	4.58302	FALSE	0.976924	1
TOMM40	rs73048234	19	45244731	G	A	-0.00262297	0.000646543	4.97243e-05	-4.05692	FALSE	1	1	1
TRIM48	rs111514504	11	54796787	C	T	0.00302303	0.000525869	8.99662e-09	5.74864	TRUE	0.999005	1
