# Supplementary material for: Genomic structural equation modeling elucidates the genetic mechanisms underlying allostatic load
Source: Compr Psychoneuroendocrinol. 2026 Jun 25;27:100357. doi: 10.1016/j.cpnec.2026.100357 (PMC13329553; doi:10.1016/j.cpnec.2026.100357)
Supplement: Multimedia component 8 [file mmc8.xlsx]

## Sheet: Sheet1
Supplementary Table 8. TWAS results based on FUSION analysis (PP4 > 0.8, MODELCV.R² > 0.02).
ID	CHR	EQTL.Z	MODEL	MODELCV.R2	TWAS.Z	TWAS.P	COLOC.PP3	COLOC.PP4	tissue
ENSG00000009950.15	7	-11.89	enet	0.49	10.8667	1.66e-27	0.009	0.991	sCCA3
ENSG00000009950.15	7	-12.15	enet	0.52	10.7453	6.24e-27	0.009	0.991	sCCA1
ENSG00000009950.15	7	-9.11	lasso	0.3	10.0428	9.88e-24	0.015	0.985	sCCA2
ENSG00000172247.3	11	14.04	enet	0.7	9.98809	1.72e-23	0.012	0.988	sCCA1
ENSG00000172247.3	11	14.06	enet	0.7	9.93892	2.82e-23	0.012	0.988	sCCA3
ENSG00000164078.12	3	-9.79	top1	0.31	-9.4864	2.39e-21	0.006	0.994	sCCA1
ENSG00000164078.12	3	-9.51	top1	0.29	-9.48639	2.39e-21	0.006	0.994	sCCA3
ENSG00000164078.12	3	8.45	top1	0.23	9.46	3.11e-21	0.008	0.992	sCCA2
ENSG00000224165.5	2	8.05	enet	0.26	9.4449	3.56e-21	0.036	0.964	sCCA3
ENSG00000116641.17	1	10.35	lasso	0.33	-9.43653	3.85e-21	0.062	0.938	sCCA1
ENSG00000176046.8	16	8.11	lasso	0.22	9.38068	6.56e-21	0.042	0.958	sCCA1
ENSG00000224165.5	2	8.76	enet	0.25	9.30301	1.37e-20	0.034	0.966	sCCA1
ENSG00000004534.14	3	15.43	lasso	0.78	-9.21	3.15e-20	0.115	0.885	sCCA2
ENSG00000004534.14	3	-15.98	top1	0.84	9.1668	4.87e-20	0.12	0.88	sCCA1
ENSG00000004534.14	3	15.97	top1	0.83	-9.16677	4.87e-20	0.12	0.88	sCCA3
ENSG00000172247.3	11	12.06	enet	0.48	8.884	6.45e-19	0.001	0.999	sCCA2
ENSG00000138092.10	2	10.06	lasso	0.35	8.74987	2.14e-18	0.047	0.953	sCCA3
ENSG00000102908.20	16	8.09	lasso	0.21	-8.65199	5.06e-18	0.011	0.989	sCCA1
ENSG00000138092.10	2	-10.9	lasso	0.38	-8.49666	1.95e-17	0.028	0.972	sCCA1
ENSG00000138031.14	2	8.14	enet	0.21	8.21334	2.15e-16	0.03	0.97	sCCA3
ENSG00000138031.14	2	-13.65	top1	0.61	-8.20286	2.35e-16	0.023	0.977	sCCA1
ENSG00000162613.16	1	9.14	enet	0.3	8.14587	3.77e-16	0	1	sCCA1
ENSG00000184110.14	16	-7.32	enet	0.21	-7.99839	1.26e-15	0.078	0.922	sCCA1
ENSG00000162613.16	1	7.47	enet	0.21	7.66026	1.86e-14	0	1	sCCA2
ENSG00000169203.16	16	7.83	lasso	0.21	-7.57816	3.5e-14	0.007	0.993	sCCA1
ENSG00000178188.14	16	7.93	top1	0.21	7.56662	3.83e-14	0.032	0.968	sCCA1
ENSG00000178952.10	16	-11.08	top1	0.39	-7.54952	4.37e-14	0.036	0.964	sCCA2
ENSG00000170092.14	7	14.51	lasso	0.72	-7.49535	6.61e-14	0	1	sCCA1
ENSG00000178952.10	16	-13.59	lasso	0.6	-7.47169	7.92e-14	0.032	0.968	sCCA1
ENSG00000197165.10	16	-11.27	top1	0.41	-7.46874	8.1e-14	0.066	0.934	sCCA2
ENSG00000178952.10	16	-10.93	enet	0.39	-7.4445	9.73e-14	0.032	0.968	sCCA3
ENSG00000170092.14	7	11.77	lasso	0.47	-7.43374	1.06e-13	0	1	sCCA2
ENSG00000197165.10	16	-13.18	top1	0.57	-7.41117	1.25e-13	0.099	0.901	sCCA1
ENSG00000170092.14	7	13.94	lasso	0.64	-7.38551	1.52e-13	0	1	sCCA3
ENSG00000251417.2	16	12.93	lasso	0.57	7.38529	1.52e-13	0.038	0.962	sCCA3
ENSG00000197165.10	16	11.23	lasso	0.42	7.38494	1.53e-13	0.057	0.943	sCCA3
ENSG00000251417.2	16	13.14	lasso	0.59	7.33484	2.22e-13	0.036	0.964	sCCA1
ENSG00000127957.17	7	-13.25	enet	0.6	7.33091	2.29e-13	0	1	sCCA1
ENSG00000127957.17	7	-11.53	enet	0.51	7.32316	2.42e-13	0	1	sCCA3
ENSG00000196502.11	16	8.39	enet	0.28	7.31739	2.53e-13	0.064	0.936	sCCA1
ENSG00000251417.2	16	10.34	lasso	0.36	7.21182	5.52e-13	0.039	0.961	sCCA2
ENSG00000162613.16	1	7.41	enet	0.21	7.18532	6.71e-13	0	1	sCCA3
ENSG00000102882.11	16	-11.25	enet	0.45	7.07453	1.5e-12	0.013	0.987	sCCA1
ENSG00000203896.9	20	-10.17	enet	0.43	7.03813	1.95e-12	0.005	0.995	sCCA1
ENSG00000169592.14	16	11.07	enet	0.41	7.03367	2.01e-12	0.122	0.878	sCCA2
ENSG00000169592.14	16	-13.21	enet	0.62	6.99769	2.6e-12	0.132	0.868	sCCA1
ENSG00000169592.14	16	12.82	enet	0.58	6.98618	2.82e-12	0.123	0.877	sCCA3
ENSG00000176953.12	16	7.99	enet	0.22	-6.95777	3.46e-12	0.043	0.957	sCCA1
ENSG00000241468.7	7	8.92	lasso	0.29	-6.74695	1.51e-11	0.011	0.989	sCCA1
ENSG00000176953.12	16	7.81	enet	0.21	-6.63424	3.26e-11	0.044	0.956	sCCA3
ENSG00000223705.9	7	-6.78	lasso	0.25	6.46778	9.95e-11	0.001	0.999	sCCA2
ENSG00000141452.9	18	-12.32	enet	0.51	6.38672	1.69e-10	0.014	0.986	sCCA1
ENSG00000153827.13	2	8.25	enet	0.21	6.37449	1.84e-10	0.01	0.989	sCCA1
ENSG00000141458.12	18	-13.55	enet	0.68	6.35587	2.07e-10	0.032	0.968	sCCA1
ENSG00000141458.12	18	10.81	lasso	0.39	-6.3472	2.19e-10	0.018	0.982	sCCA2
ENSG00000189045.13	5	8.47	enet	0.3	-6.28961	3.18e-10	0.087	0.913	sCCA1
ENSG00000141458.12	18	-13.37	enet	0.65	6.2374	4.45e-10	0.035	0.965	sCCA3
ENSG00000152219.4	11	12.75	enet	0.57	6.23176	4.61e-10	0.017	0.981	sCCA1
ENSG00000273611.4	17	-12.38	lasso	0.54	-6.23195	4.61e-10	0.013	0.987	sCCA1
ENSG00000223705.9	7	9.13	enet	0.4	-6.22351	4.86e-10	0.035	0.965	sCCA1
ENSG00000152219.4	11	9.32	enet	0.35	6.212	5.23e-10	0.016	0.981	sCCA2
ENSG00000273611.4	17	12.47	lasso	0.54	6.21115	5.26e-10	0.013	0.987	sCCA3
ENSG00000278259.4	17	12.23	enet	0.52	-6.12016	9.35e-10	0.023	0.976	sCCA1
ENSG00000278259.4	17	12.26	enet	0.52	-6.11652	9.56e-10	0.021	0.979	sCCA3
ENSG00000100997.18	20	10.6	enet	0.37	6.10429	1.03e-09	0.09	0.909	sCCA2
ENSG00000091844.7	6	10.76	enet	0.38	6.10102	1.05e-09	0.153	0.845	sCCA1
ENSG00000151640.12	10	12.51	enet	0.71	-6.07331	1.25e-09	0.039	0.959	sCCA2
ENSG00000151640.12	10	-14.04	enet	0.74	-6.05236	1.43e-09	0.003	0.997	sCCA1
ENSG00000278311.4	17	-13.15	lasso	0.58	6.01224	1.83e-09	0.06	0.939	sCCA1
ENSG00000197457.9	20	-7.98	enet	0.23	5.97094	2.36e-09	0.066	0.934	sCCA1
ENSG00000278311.4	17	-12.95	lasso	0.56	5.96244	2.49e-09	0.061	0.938	sCCA3
ENSG00000163935.13	3	10.28	lasso	0.34	-5.9525	2.64e-09	0.011	0.988	sCCA1
ENSG00000101004.14	20	-9.39	enet	0.27	-5.93978	2.85e-09	0.096	0.903	sCCA3
ENSG00000278311.4	17	8.4	lasso	0.21	-5.92115	3.2e-09	0.058	0.941	sCCA2
ENSG00000176928.5	5	8.49	lasso	0.26	-5.90611	3.5e-09	0.098	0.893	sCCA1
ENSG00000091844.7	6	9.9	enet	0.34	5.905	3.53e-09	0.159	0.838	sCCA3
ENSG00000163933.9	3	-13.36	enet	0.59	5.89848	3.67e-09	0.011	0.987	sCCA3
ENSG00000278259.4	17	-11.59	top1	0.42	-5.89552	3.74e-09	0.013	0.987	sCCA2
ENSG00000144218.18	2	-9.32	top1	0.26	5.87818	4.15e-09	0.007	0.992	sCCA1
ENSG00000154127.9	11	-9.47	lasso	0.34	-5.87326	4.27e-09	0.002	0.99	sCCA1
ENSG00000103510.19	16	13.23	lasso	0.73	-5.80927	6.27e-09	0.015	0.985	sCCA1
ENSG00000172543.7	11	14.77	lasso	0.73	5.79753	6.73e-09	0.014	0.986	sCCA1
ENSG00000174943.9	16	7.59	lasso	0.29	-5.7648	8.18e-09	0.072	0.928	sCCA1
ENSG00000151640.12	10	12.78	enet	0.7	-5.7608	8.37e-09	0.061	0.936	sCCA3
ENSG00000172543.7	11	14.58	lasso	0.71	5.76029	8.4e-09	0.014	0.986	sCCA3
ENSG00000167394.12	16	-7.78	enet	0.21	5.75643	8.59e-09	0.021	0.979	sCCA3
ENSG00000278535.4	17	-10.31	top1	0.34	5.70551	1.16e-08	0.04	0.959	sCCA1
ENSG00000278535.4	17	-8.5	top1	0.22	5.70551	1.16e-08	0.04	0.959	sCCA2
ENSG00000172543.7	11	-13.99	enet	0.66	-5.6915	1.26e-08	0.014	0.986	sCCA2
ENSG00000163933.9	3	-14.28	top1	0.67	5.68	1.34e-08	0.009	0.99	sCCA2
ENSG00000100997.18	20	-14.03	lasso	0.64	-5.67588	1.38e-08	0.082	0.917	sCCA3
ENSG00000101004.14	20	9.46	lasso	0.27	5.66774	1.45e-08	0.096	0.903	sCCA1
ENSG00000100997.18	20	-14.26	lasso	0.66	-5.66613	1.46e-08	0.077	0.922	sCCA1
ENSG00000167394.12	16	-8.28	lasso	0.23	5.66175	1.5e-08	0.022	0.978	sCCA1
ENSG00000276952.1	20	8.59	top1	0.22	5.63786	1.72e-08	0.096	0.903	sCCA1
ENSG00000163933.9	3	-15.25	enet	0.77	5.5712	2.53e-08	0.011	0.987	sCCA1
ENSG00000103510.19	16	12.2	lasso	0.64	-5.56914	2.56e-08	0.019	0.981	sCCA2
ENSG00000163431.12	1	9.46	enet	0.31	5.50308	3.73e-08	0.039	0.961	sCCA3
ENSG00000152219.4	11	-10.86	top1	0.39	-5.48471	4.14e-08	0.021	0.976	sCCA3
ENSG00000105173.13	19	11.78	lasso	0.54	5.47453	4.39e-08	0.006	0.994	sCCA1
ENSG00000163431.12	1	8.04	lasso	0.22	5.44554	5.16e-08	0.038	0.962	sCCA2
ENSG00000176920.11	19	8.54	enet	0.24	5.43175	5.58e-08	0.004	0.995	sCCA3
ENSG00000140280.13	15	10.22	top1	0.34	-5.40748	6.39e-08	0.065	0.93	sCCA1
ENSG00000168813.16	19	-13.65	lasso	0.62	5.4035	6.54e-08	0.08	0.903	sCCA1
ENSG00000126581.12	17	-6.42	enet	0.22	-5.39542	6.84e-08	0.057	0.943	sCCA1
ENSG00000116406.18	1	13.41	enet	0.6	5.38921	7.08e-08	0.033	0.94	sCCA3
ENSG00000116406.18	1	13.56	enet	0.61	5.37883	7.5e-08	0.034	0.938	sCCA1
ENSG00000116406.18	1	12.45	enet	0.51	5.34392	9.1e-08	0.032	0.941	sCCA2
ENSG00000277151.1	13	8.14	enet	0.22	-5.31257	1.08e-07	0.081	0.91	sCCA1
ENSG00000168813.16	19	12.8	lasso	0.54	-5.30248	1.14e-07	0.12	0.855	sCCA3
ENSG00000187164.19	10	-8.03	enet	0.21	-5.30147	1.15e-07	0.039	0.936	sCCA2
ENSG00000267213.4	19	-11.8	enet	0.54	5.28575	1.25e-07	0.015	0.981	sCCA3
ENSG00000055955.15	3	15.44	lasso	0.8	5.26393	1.41e-07	0.126	0.86	sCCA3
ENSG00000126215.13	14	-11.14	enet	0.44	-5.23148	1.68e-07	0.016	0.955	sCCA1
ENSG00000055955.15	3	-14.07	lasso	0.66	-5.22	1.8e-07	0.148	0.836	sCCA2
ENSG00000176920.11	19	10.9	enet	0.42	5.21	1.93e-07	0.004	0.996	sCCA2
ENSG00000167183.2	17	7.91	lasso	0.23	-5.18497	2.16e-07	0.009	0.991	sCCA2
ENSG00000256053.7	14	11.39	lasso	0.43	-5.18056	2.21e-07	0.055	0.847	sCCA1
ENSG00000138594.13	15	8.61	enet	0.24	-5.17582	2.27e-07	0.074	0.92	sCCA1
ENSG00000148384.12	9	11.54	enet	0.42	5.16279	2.43e-07	0.008	0.944	sCCA1
ENSG00000055955.15	3	-15.6	enet	0.81	-5.1574	2.5e-07	0.128	0.858	sCCA1
ENSG00000256269.7	11	-13.45	enet	0.6	-5.15512	2.53e-07	0.021	0.93	sCCA1
ENSG00000256269.7	11	13.41	enet	0.59	5.14565	2.67e-07	0.022	0.926	sCCA3
ENSG00000077782.19	8	7.92	lasso	0.25	5.14147	2.73e-07	0.001	0.991	sCCA2
ENSG00000267213.4	19	12.42	enet	0.61	-5.13574	2.81e-07	0.017	0.979	sCCA1
ENSG00000267213.4	19	-9.04	lasso	0.28	5.13	2.83e-07	0.021	0.974	sCCA2
ENSG00000053900.10	4	-15.61	enet	0.81	-5.13344	2.84e-07	0.01	0.943	sCCA1
ENSG00000232956.8	7	7.78	lasso	0.27	-5.13074	2.89e-07	0.139	0.833	sCCA1
ENSG00000142233.11	19	-9.06	lasso	0.31	-5.11372	3.16e-07	0.026	0.973	sCCA1
ENSG00000172500.12	11	-11.31	enet	0.46	-5.11294	3.17e-07	0.014	0.986	sCCA1
ENSG00000223705.9	7	-6.69	enet	0.26	5.11053	3.21e-07	0.012	0.988	sCCA3
ENSG00000136891.13	9	-11.3	lasso	0.43	-5.10754	3.26e-07	0.015	0.815	sCCA1
ENSG00000205583.13	7	-7.62	enet	0.52	-5.09734	3.44e-07	0.066	0.934	sCCA1
ENSG00000281026.1	13	8.38	lasso	0.23	-5.08905	3.6e-07	0.027	0.97	sCCA1
ENSG00000198909.7	17	-9.35	enet	0.26	5.06664	4.05e-07	0.026	0.865	sCCA2
ENSG00000126215.13	14	-8.67	enet	0.24	-5.05839	4.23e-07	0.025	0.929	sCCA2
ENSG00000256269.7	11	-12.8	lasso	0.54	-5.0423	4.6e-07	0.026	0.913	sCCA2
ENSG00000168813.16	19	11.46	top1	0.42	-5.03	4.82e-07	0.144	0.826	sCCA2
ENSG00000272573.5	3	9.51	enet	0.27	5.0071	5.53e-07	0.111	0.877	sCCA1
ENSG00000053900.10	4	14.31	enet	0.68	4.9754	6.51e-07	0.01	0.943	sCCA3
ENSG00000100994.11	20	-10.95	enet	0.43	-4.975	6.52e-07	0.168	0.829	sCCA1
ENSG00000274523.4	7	-5.74	enet	0.22	-4.97201	6.63e-07	0.002	0.998	sCCA1
ENSG00000053900.10	4	14.74	top1	0.71	4.96864	6.74e-07	0.01	0.942	sCCA2
ENSG00000115896.15	2	8.56	top1	0.23	-4.96223	6.97e-07	0.119	0.837	sCCA1
ENSG00000176920.11	19	-12.89	enet	0.54	-4.92796	8.31e-07	0.003	0.996	sCCA1
ENSG00000172803.17	11	-14.12	lasso	0.66	-4.9216	8.58e-07	0.076	0.92	sCCA2
ENSG00000276073.1	20	-12.5	top1	0.51	4.9179	8.75e-07	0.011	0.928	sCCA2
ENSG00000276073.1	20	13.43	top1	0.59	-4.9179	8.75e-07	0.011	0.928	sCCA3
ENSG00000172803.17	11	-9.66	enet	0.27	-4.91082	9.07e-07	0.084	0.912	sCCA3
ENSG00000126215.13	14	-9.15	enet	0.29	-4.90865	9.17e-07	0.027	0.925	sCCA3
ENSG00000168228.14	4	-9.04	top1	0.26	-4.90492	9.35e-07	0.014	0.922	sCCA1
ENSG00000133275.15	19	8.43	enet	0.25	-4.89937	9.61e-07	0.003	0.985	sCCA1
ENSG00000206573.8	3	11.97	enet	0.46	4.8855	1.03e-06	0.039	0.934	sCCA1
ENSG00000172803.17	11	-14.87	enet	0.77	-4.88443	1.04e-06	0.077	0.919	sCCA1
ENSG00000187164.19	10	-12.16	top1	0.48	-4.88133	1.05e-06	0.102	0.833	sCCA1
ENSG00000276073.1	20	-14.58	lasso	0.69	4.87052	1.11e-06	0.018	0.891	sCCA1
ENSG00000067208.14	1	-8.79	enet	0.25	-4.8684	1.13e-06	0.023	0.955	sCCA2
ENSG00000224728.1	3	8.1	enet	0.21	4.8579	1.19e-06	0.029	0.916	sCCA1
ENSG00000103126.14	16	8.46	lasso	0.24	-4.84318	1.28e-06	0.051	0.897	sCCA1

## Sheet: Sheet2
ENSG00000009950.15	7	-11.89	enet	0.49	10.8667	1.66e-27	0.009	0.991	sCCA3
ENSG00000009950.15	7	-12.15	enet	0.52	10.7453	6.24e-27	0.009	0.991	sCCA1
ENSG00000009950.15	7	-9.11	lasso	0.3	10.0428	9.88e-24	0.015	0.985	sCCA2
ENSG00000172247.3	11	14.04	enet	0.7	9.98809	1.72e-23	0.012	0.988	sCCA1
ENSG00000172247.3	11	14.06	enet	0.7	9.93892	2.82e-23	0.012	0.988	sCCA3
ENSG00000164078.12	3	-9.79	top1	0.31	-9.4864	2.39e-21	0.006	0.994	sCCA1
ENSG00000164078.12	3	-9.51	top1	0.29	-9.48639	2.39e-21	0.006	0.994	sCCA3
ENSG00000164078.12	3	8.45	top1	0.23	9.46	3.11e-21	0.008	0.992	sCCA2
ENSG00000224165.5	2	8.05	enet	0.26	9.4449	3.56e-21	0.036	0.964	sCCA3
ENSG00000116641.17	1	10.35	lasso	0.33	-9.43653	3.85e-21	0.062	0.938	sCCA1
ENSG00000176046.8	16	8.11	lasso	0.22	9.38068	6.56e-21	0.042	0.958	sCCA1
ENSG00000224165.5	2	8.76	enet	0.25	9.30301	1.37e-20	0.034	0.966	sCCA1
ENSG00000004534.14	3	15.43	lasso	0.78	-9.21	3.15e-20	0.115	0.885	sCCA2
ENSG00000004534.14	3	-15.98	top1	0.84	9.1668	4.87e-20	0.12	0.88	sCCA1
ENSG00000004534.14	3	15.97	top1	0.83	-9.16677	4.87e-20	0.12	0.88	sCCA3
ENSG00000172247.3	11	12.06	enet	0.48	8.884	6.45e-19	0.001	0.999	sCCA2
ENSG00000138092.10	2	10.06	lasso	0.35	8.74987	2.14e-18	0.047	0.953	sCCA3
ENSG00000102908.20	16	8.09	lasso	0.21	-8.65199	5.06e-18	0.011	0.989	sCCA1
ENSG00000138092.10	2	-10.9	lasso	0.38	-8.49666	1.95e-17	0.028	0.972	sCCA1
ENSG00000138031.14	2	8.14	enet	0.21	8.21334	2.15e-16	0.03	0.97	sCCA3
ENSG00000138031.14	2	-13.65	top1	0.61	-8.20286	2.35e-16	0.023	0.977	sCCA1
ENSG00000162613.16	1	9.14	enet	0.3	8.14587	3.77e-16	0	1	sCCA1
ENSG00000184110.14	16	-7.32	enet	0.21	-7.99839	1.26e-15	0.078	0.922	sCCA1
ENSG00000162613.16	1	7.47	enet	0.21	7.66026	1.86e-14	0	1	sCCA2
ENSG00000169203.16	16	7.83	lasso	0.21	-7.57816	3.5e-14	0.007	0.993	sCCA1
ENSG00000178188.14	16	7.93	top1	0.21	7.56662	3.83e-14	0.032	0.968	sCCA1
ENSG00000178952.10	16	-11.08	top1	0.39	-7.54952	4.37e-14	0.036	0.964	sCCA2
ENSG00000170092.14	7	14.51	lasso	0.72	-7.49535	6.61e-14	0	1	sCCA1
ENSG00000178952.10	16	-13.59	lasso	0.6	-7.47169	7.92e-14	0.032	0.968	sCCA1
ENSG00000197165.10	16	-11.27	top1	0.41	-7.46874	8.1e-14	0.066	0.934	sCCA2
ENSG00000178952.10	16	-10.93	enet	0.39	-7.4445	9.73e-14	0.032	0.968	sCCA3
ENSG00000170092.14	7	11.77	lasso	0.47	-7.43374	1.06e-13	0	1	sCCA2
ENSG00000197165.10	16	-13.18	top1	0.57	-7.41117	1.25e-13	0.099	0.901	sCCA1
ENSG00000170092.14	7	13.94	lasso	0.64	-7.38551	1.52e-13	0	1	sCCA3
ENSG00000251417.2	16	12.93	lasso	0.57	7.38529	1.52e-13	0.038	0.962	sCCA3
ENSG00000197165.10	16	11.23	lasso	0.42	7.38494	1.53e-13	0.057	0.943	sCCA3
ENSG00000251417.2	16	13.14	lasso	0.59	7.33484	2.22e-13	0.036	0.964	sCCA1
ENSG00000127957.17	7	-13.25	enet	0.6	7.33091	2.29e-13	0	1	sCCA1
ENSG00000127957.17	7	-11.53	enet	0.51	7.32316	2.42e-13	0	1	sCCA3
ENSG00000196502.11	16	8.39	enet	0.28	7.31739	2.53e-13	0.064	0.936	sCCA1
ENSG00000251417.2	16	10.34	lasso	0.36	7.21182	5.52e-13	0.039	0.961	sCCA2
ENSG00000162613.16	1	7.41	enet	0.21	7.18532	6.71e-13	0	1	sCCA3
ENSG00000102882.11	16	-11.25	enet	0.45	7.07453	1.5e-12	0.013	0.987	sCCA1
ENSG00000203896.9	20	-10.17	enet	0.43	7.03813	1.95e-12	0.005	0.995	sCCA1
ENSG00000169592.14	16	11.07	enet	0.41	7.03367	2.01e-12	0.122	0.878	sCCA2
ENSG00000169592.14	16	-13.21	enet	0.62	6.99769	2.6e-12	0.132	0.868	sCCA1
ENSG00000169592.14	16	12.82	enet	0.58	6.98618	2.82e-12	0.123	0.877	sCCA3
ENSG00000176953.12	16	7.99	enet	0.22	-6.95777	3.46e-12	0.043	0.957	sCCA1
ENSG00000241468.7	7	8.92	lasso	0.29	-6.74695	1.51e-11	0.011	0.989	sCCA1
ENSG00000176953.12	16	7.81	enet	0.21	-6.63424	3.26e-11	0.044	0.956	sCCA3
ENSG00000223705.9	7	-6.78	lasso	0.25	6.46778	9.95e-11	0.001	0.999	sCCA2
ENSG00000141452.9	18	-12.32	enet	0.51	6.38672	1.69e-10	0.014	0.986	sCCA1
ENSG00000153827.13	2	8.25	enet	0.21	6.37449	1.84e-10	0.01	0.989	sCCA1
ENSG00000141458.12	18	-13.55	enet	0.68	6.35587	2.07e-10	0.032	0.968	sCCA1
ENSG00000141458.12	18	10.81	lasso	0.39	-6.3472	2.19e-10	0.018	0.982	sCCA2
ENSG00000189045.13	5	8.47	enet	0.3	-6.28961	3.18e-10	0.087	0.913	sCCA1
ENSG00000141458.12	18	-13.37	enet	0.65	6.2374	4.45e-10	0.035	0.965	sCCA3
ENSG00000152219.4	11	12.75	enet	0.57	6.23176	4.61e-10	0.017	0.981	sCCA1
ENSG00000273611.4	17	-12.38	lasso	0.54	-6.23195	4.61e-10	0.013	0.987	sCCA1
ENSG00000223705.9	7	9.13	enet	0.4	-6.22351	4.86e-10	0.035	0.965	sCCA1
ENSG00000152219.4	11	9.32	enet	0.35	6.212	5.23e-10	0.016	0.981	sCCA2
ENSG00000273611.4	17	12.47	lasso	0.54	6.21115	5.26e-10	0.013	0.987	sCCA3
ENSG00000278259.4	17	12.23	enet	0.52	-6.12016	9.35e-10	0.023	0.976	sCCA1
ENSG00000278259.4	17	12.26	enet	0.52	-6.11652	9.56e-10	0.021	0.979	sCCA3
ENSG00000100997.18	20	10.6	enet	0.37	6.10429	1.03e-09	0.09	0.909	sCCA2
ENSG00000091844.7	6	10.76	enet	0.38	6.10102	1.05e-09	0.153	0.845	sCCA1
ENSG00000151640.12	10	12.51	enet	0.71	-6.07331	1.25e-09	0.039	0.959	sCCA2
ENSG00000151640.12	10	-14.04	enet	0.74	-6.05236	1.43e-09	0.003	0.997	sCCA1
ENSG00000278311.4	17	-13.15	lasso	0.58	6.01224	1.83e-09	0.06	0.939	sCCA1
ENSG00000197457.9	20	-7.98	enet	0.23	5.97094	2.36e-09	0.066	0.934	sCCA1
ENSG00000278311.4	17	-12.95	lasso	0.56	5.96244	2.49e-09	0.061	0.938	sCCA3
ENSG00000163935.13	3	10.28	lasso	0.34	-5.9525	2.64e-09	0.011	0.988	sCCA1
ENSG00000101004.14	20	-9.39	enet	0.27	-5.93978	2.85e-09	0.096	0.903	sCCA3
ENSG00000278311.4	17	8.4	lasso	0.21	-5.92115	3.2e-09	0.058	0.941	sCCA2
ENSG00000176928.5	5	8.49	lasso	0.26	-5.90611	3.5e-09	0.098	0.893	sCCA1
ENSG00000091844.7	6	9.9	enet	0.34	5.905	3.53e-09	0.159	0.838	sCCA3
ENSG00000163933.9	3	-13.36	enet	0.59	5.89848	3.67e-09	0.011	0.987	sCCA3
ENSG00000278259.4	17	-11.59	top1	0.42	-5.89552	3.74e-09	0.013	0.987	sCCA2
ENSG00000144218.18	2	-9.32	top1	0.26	5.87818	4.15e-09	0.007	0.992	sCCA1
ENSG00000154127.9	11	-9.47	lasso	0.34	-5.87326	4.27e-09	0.002	0.99	sCCA1
ENSG00000103510.19	16	13.23	lasso	0.73	-5.80927	6.27e-09	0.015	0.985	sCCA1
ENSG00000172543.7	11	14.77	lasso	0.73	5.79753	6.73e-09	0.014	0.986	sCCA1
ENSG00000174943.9	16	7.59	lasso	0.29	-5.7648	8.18e-09	0.072	0.928	sCCA1
ENSG00000151640.12	10	12.78	enet	0.7	-5.7608	8.37e-09	0.061	0.936	sCCA3
ENSG00000172543.7	11	14.58	lasso	0.71	5.76029	8.4e-09	0.014	0.986	sCCA3
ENSG00000167394.12	16	-7.78	enet	0.21	5.75643	8.59e-09	0.021	0.979	sCCA3
ENSG00000278535.4	17	-10.31	top1	0.34	5.70551	1.16e-08	0.04	0.959	sCCA1
ENSG00000278535.4	17	-8.5	top1	0.22	5.70551	1.16e-08	0.04	0.959	sCCA2
ENSG00000172543.7	11	-13.99	enet	0.66	-5.6915	1.26e-08	0.014	0.986	sCCA2
ENSG00000163933.9	3	-14.28	top1	0.67	5.68	1.34e-08	0.009	0.99	sCCA2
ENSG00000100997.18	20	-14.03	lasso	0.64	-5.67588	1.38e-08	0.082	0.917	sCCA3
ENSG00000101004.14	20	9.46	lasso	0.27	5.66774	1.45e-08	0.096	0.903	sCCA1
ENSG00000100997.18	20	-14.26	lasso	0.66	-5.66613	1.46e-08	0.077	0.922	sCCA1
ENSG00000167394.12	16	-8.28	lasso	0.23	5.66175	1.5e-08	0.022	0.978	sCCA1
ENSG00000276952.1	20	8.59	top1	0.22	5.63786	1.72e-08	0.096	0.903	sCCA1
ENSG00000163933.9	3	-15.25	enet	0.77	5.5712	2.53e-08	0.011	0.987	sCCA1
ENSG00000103510.19	16	12.2	lasso	0.64	-5.56914	2.56e-08	0.019	0.981	sCCA2
ENSG00000163431.12	1	9.46	enet	0.31	5.50308	3.73e-08	0.039	0.961	sCCA3
ENSG00000152219.4	11	-10.86	top1	0.39	-5.48471	4.14e-08	0.021	0.976	sCCA3
ENSG00000105173.13	19	11.78	lasso	0.54	5.47453	4.39e-08	0.006	0.994	sCCA1
ENSG00000163431.12	1	8.04	lasso	0.22	5.44554	5.16e-08	0.038	0.962	sCCA2
ENSG00000176920.11	19	8.54	enet	0.24	5.43175	5.58e-08	0.004	0.995	sCCA3
ENSG00000140280.13	15	10.22	top1	0.34	-5.40748	6.39e-08	0.065	0.93	sCCA1
ENSG00000168813.16	19	-13.65	lasso	0.62	5.4035	6.54e-08	0.08	0.903	sCCA1
ENSG00000126581.12	17	-6.42	enet	0.22	-5.39542	6.84e-08	0.057	0.943	sCCA1
ENSG00000116406.18	1	13.41	enet	0.6	5.38921	7.08e-08	0.033	0.94	sCCA3
ENSG00000116406.18	1	13.56	enet	0.61	5.37883	7.5e-08	0.034	0.938	sCCA1
ENSG00000116406.18	1	12.45	enet	0.51	5.34392	9.1e-08	0.032	0.941	sCCA2
ENSG00000277151.1	13	8.14	enet	0.22	-5.31257	1.08e-07	0.081	0.91	sCCA1
ENSG00000168813.16	19	12.8	lasso	0.54	-5.30248	1.14e-07	0.12	0.855	sCCA3
ENSG00000187164.19	10	-8.03	enet	0.21	-5.30147	1.15e-07	0.039	0.936	sCCA2
ENSG00000267213.4	19	-11.8	enet	0.54	5.28575	1.25e-07	0.015	0.981	sCCA3
ENSG00000055955.15	3	15.44	lasso	0.8	5.26393	1.41e-07	0.126	0.86	sCCA3
ENSG00000126215.13	14	-11.14	enet	0.44	-5.23148	1.68e-07	0.016	0.955	sCCA1
ENSG00000055955.15	3	-14.07	lasso	0.66	-5.22	1.8e-07	0.148	0.836	sCCA2
ENSG00000176920.11	19	10.9	enet	0.42	5.21	1.93e-07	0.004	0.996	sCCA2
ENSG00000167183.2	17	7.91	lasso	0.23	-5.18497	2.16e-07	0.009	0.991	sCCA2
ENSG00000256053.7	14	11.39	lasso	0.43	-5.18056	2.21e-07	0.055	0.847	sCCA1
ENSG00000138594.13	15	8.61	enet	0.24	-5.17582	2.27e-07	0.074	0.92	sCCA1
ENSG00000148384.12	9	11.54	enet	0.42	5.16279	2.43e-07	0.008	0.944	sCCA1
ENSG00000055955.15	3	-15.6	enet	0.81	-5.1574	2.5e-07	0.128	0.858	sCCA1
ENSG00000256269.7	11	-13.45	enet	0.6	-5.15512	2.53e-07	0.021	0.93	sCCA1
ENSG00000256269.7	11	13.41	enet	0.59	5.14565	2.67e-07	0.022	0.926	sCCA3
ENSG00000077782.19	8	7.92	lasso	0.25	5.14147	2.73e-07	0.001	0.991	sCCA2
ENSG00000267213.4	19	12.42	enet	0.61	-5.13574	2.81e-07	0.017	0.979	sCCA1
ENSG00000267213.4	19	-9.04	lasso	0.28	5.13	2.83e-07	0.021	0.974	sCCA2
ENSG00000053900.10	4	-15.61	enet	0.81	-5.13344	2.84e-07	0.01	0.943	sCCA1
ENSG00000232956.8	7	7.78	lasso	0.27	-5.13074	2.89e-07	0.139	0.833	sCCA1
ENSG00000142233.11	19	-9.06	lasso	0.31	-5.11372	3.16e-07	0.026	0.973	sCCA1
ENSG00000172500.12	11	-11.31	enet	0.46	-5.11294	3.17e-07	0.014	0.986	sCCA1
ENSG00000223705.9	7	-6.69	enet	0.26	5.11053	3.21e-07	0.012	0.988	sCCA3
ENSG00000136891.13	9	-11.3	lasso	0.43	-5.10754	3.26e-07	0.015	0.815	sCCA1
ENSG00000205583.13	7	-7.62	enet	0.52	-5.09734	3.44e-07	0.066	0.934	sCCA1
ENSG00000281026.1	13	8.38	lasso	0.23	-5.08905	3.6e-07	0.027	0.97	sCCA1
ENSG00000198909.7	17	-9.35	enet	0.26	5.06664	4.05e-07	0.026	0.865	sCCA2
ENSG00000126215.13	14	-8.67	enet	0.24	-5.05839	4.23e-07	0.025	0.929	sCCA2
ENSG00000256269.7	11	-12.8	lasso	0.54	-5.0423	4.6e-07	0.026	0.913	sCCA2
ENSG00000168813.16	19	11.46	top1	0.42	-5.03	4.82e-07	0.144	0.826	sCCA2
ENSG00000272573.5	3	9.51	enet	0.27	5.0071	5.53e-07	0.111	0.877	sCCA1
ENSG00000053900.10	4	14.31	enet	0.68	4.9754	6.51e-07	0.01	0.943	sCCA3
ENSG00000100994.11	20	-10.95	enet	0.43	-4.975	6.52e-07	0.168	0.829	sCCA1
ENSG00000274523.4	7	-5.74	enet	0.22	-4.97201	6.63e-07	0.002	0.998	sCCA1
ENSG00000053900.10	4	14.74	top1	0.71	4.96864	6.74e-07	0.01	0.942	sCCA2
ENSG00000115896.15	2	8.56	top1	0.23	-4.96223	6.97e-07	0.119	0.837	sCCA1
ENSG00000176920.11	19	-12.89	enet	0.54	-4.92796	8.31e-07	0.003	0.996	sCCA1
ENSG00000172803.17	11	-14.12	lasso	0.66	-4.9216	8.58e-07	0.076	0.92	sCCA2
ENSG00000276073.1	20	-12.5	top1	0.51	4.9179	8.75e-07	0.011	0.928	sCCA2
ENSG00000276073.1	20	13.43	top1	0.59	-4.9179	8.75e-07	0.011	0.928	sCCA3
ENSG00000172803.17	11	-9.66	enet	0.27	-4.91082	9.07e-07	0.084	0.912	sCCA3
ENSG00000126215.13	14	-9.15	enet	0.29	-4.90865	9.17e-07	0.027	0.925	sCCA3
ENSG00000168228.14	4	-9.04	top1	0.26	-4.90492	9.35e-07	0.014	0.922	sCCA1
ENSG00000133275.15	19	8.43	enet	0.25	-4.89937	9.61e-07	0.003	0.985	sCCA1
ENSG00000206573.8	3	11.97	enet	0.46	4.8855	1.03e-06	0.039	0.934	sCCA1
ENSG00000172803.17	11	-14.87	enet	0.77	-4.88443	1.04e-06	0.077	0.919	sCCA1
ENSG00000187164.19	10	-12.16	top1	0.48	-4.88133	1.05e-06	0.102	0.833	sCCA1
ENSG00000276073.1	20	-14.58	lasso	0.69	4.87052	1.11e-06	0.018	0.891	sCCA1
ENSG00000067208.14	1	-8.79	enet	0.25	-4.8684	1.13e-06	0.023	0.955	sCCA2
ENSG00000224728.1	3	8.1	enet	0.21	4.8579	1.19e-06	0.029	0.916	sCCA1
ENSG00000103126.14	16	8.46	lasso	0.24	-4.84318	1.28e-06	0.051	0.897	sCCA1
