# Supplementary material for: Genomic structural equation modeling elucidates the genetic mechanisms underlying allostatic load
Source: Compr Psychoneuroendocrinol. 2026 Jun 25;27:100357. doi: 10.1016/j.cpnec.2026.100357 (PMC13329553; doi:10.1016/j.cpnec.2026.100357)
Supplement: Multimedia component 9 [file mmc9.xlsx]

## Sheet: Sheet2
Supplementary Table 9. Detailed results of the TWAS-FOCUS intersection analysis(COLOC.PP4>0.8 pip>0.8)
Ensembl	ID	CHR	TWAS.Z	TWAS.P	COLOC.PP4	chr	pip	in_cred_set
ENSG00000005243	COPZ2	17	-5.30753	1.11e-07	0.983	17	0.985	1
ENSG00000008710	PKD1	16	-5.18464	2.16e-07	0.897	16	0.996	1
ENSG00000009950	MLXIPL	7	10.7453	6.24e-27	0.991	7	1	1
ENSG00000009950	MLXIPL	7	10.0428	9.88e-24	0.985	7	1	1
ENSG00000009950	MLXIPL	7	10.8667	1.66e-27	0.991	7	0.999	1
ENSG00000053900	ANAPC4	4	-5.13344	2.84e-07	0.943	4	0.975	1
ENSG00000053900	ANAPC4	4	4.96864	6.74e-07	0.942	4	0.856	1
ENSG00000053900	ANAPC4	4	4.9754	6.51e-07	0.943	4	0.967	1
ENSG00000090905	TNRC6A	16	-5.45697	4.84e-08	0.953	16	1	1
ENSG00000091844	RGS17	6	6.10102	1.05e-09	0.845	6	1	1
ENSG00000091844	RGS17	6	4.64064	3.47e-06	0.871	6	0.999	1
ENSG00000091844	RGS17	6	5.905	3.53e-09	0.838	6	1	1
ENSG00000101003	GINS1	20	-5.64224	1.68e-08	0.903	20	0.899	1
ENSG00000101210	EEF1A2	20	-4.49703	6.89e-06	0.979	20	0.997	1
ENSG00000102908	NFAT5	16	-8.65199	5.06e-18	0.989	16	0.999	1
ENSG00000103126	AXIN1	16	-4.84318	1.28e-06	0.897	16	0.985	1
ENSG00000105176	URI1	19	-5.70748	1.15e-08	0.988	19	0.843	1
ENSG00000108342	CSF3	17	6.50818	7.61e-11	0.99	17	0.992	1
ENSG00000108344	PSMD3	17	-5.81562	6.04e-09	0.892	17	1	1
ENSG00000110844	PRPF40B	12	4.26674	1.98e-05	0.854	12	0.943	1
ENSG00000115548	KDM3A	2	-5.37844	7.51e-08	0.978	2	0.905	1
ENSG00000115561	CHMP3	2	-4.7879	1.69e-06	0.991	2	0.989	1
ENSG00000116641	DOCK7	1	-9.43653	3.85e-21	0.938	1	0.99	1
ENSG00000116641	DOCK7	1	-7.86016	3.84e-15	0.956	1	1	1
ENSG00000116641	DOCK7	1	-9.4481	3.45e-21	0.953	1	1	1
ENSG00000128872	TMOD2	15	-5.49658	3.87e-08	0.956	15	0.965	1
ENSG00000130751	NPAS1	19	-4.57	4.99e-06	0.95	19	0.991	1
ENSG00000131462	TUBG1	17	6.51133	7.45e-11	0.965	17	0.813	1
ENSG00000131469	RPL27	17	-6.82101	9.04e-12	0.989	17	0.981	1
ENSG00000132603	NIP7	16	8.4522	2.86e-17	0.982	16	0.996	1
ENSG00000132612	VPS4A	16	5.93332	2.97e-09	0.935	16	0.989	1
ENSG00000136045	PWP1	12	-4.99704	5.82e-07	0.947	12	0.991	1
ENSG00000136689	IL1RN	2	6.49714	8.19e-11	0.989	2	1	1
ENSG00000138430	OLA1	2	-5.84372	5.1e-09	0.987	2	1	1
ENSG00000141458	NPC1	18	-6.3472	2.19e-10	0.982	18	0.985	1
ENSG00000141458	NPC1	18	6.2374	4.45e-10	0.965	18	0.954	1
ENSG00000143515	ATP8B2	1	6.8093	9.81e-12	0.978	1	1	1
ENSG00000144218	AFF3	2	5.87818	4.15e-09	0.992	2	0.997	1
ENSG00000146197	SCUBE3	6	-7.48426	7.19e-14	0.955	6	0.932	1
ENSG00000148572	NRBF2	10	7.59201	3.15e-14	0.953	10	0.855	1
ENSG00000149187	CELF1	11	9.7533	1.79e-22	0.914	11	1	1
ENSG00000149930	TAOK2	16	7.78014	7.24e-15	0.821	16	0.806	1
ENSG00000151640	DPYSL4	10	-6.05236	1.43e-09	0.997	10	1	1
ENSG00000151640	DPYSL4	10	-6.07331	1.25e-09	0.959	10	1	1
ENSG00000151640	DPYSL4	10	-5.7608	8.37e-09	0.936	10	1	1
ENSG00000151881	TMEM267	5	-5.26768	1.38e-07	0.988	5	0.993	1
ENSG00000152219	ARL14EP	11	6.23176	4.61e-10	0.981	11	1	1
ENSG00000152219	ARL14EP	11	6.212	5.23e-10	0.981	11	1	1
ENSG00000152219	ARL14EP	11	-5.48471	4.14e-08	0.976	11	1	1
ENSG00000152409	JMY	5	-4.38994	1.13e-05	0.97	5	0.937	1
ENSG00000153250	RBMS1	2	-5.66508	1.47e-08	0.804	2	1	1
ENSG00000153815	CMIP	16	6.38669	1.7e-10	0.919	16	1	1
ENSG00000153827	TRIP12	2	6.37449	1.84e-10	0.989	2	1	1
ENSG00000153827	TRIP12	2	-4.83851	1.31e-06	0.969	2	0.988	1
ENSG00000153827	TRIP12	2	5.58774	2.3e-08	0.987	2	1	1
ENSG00000154127	UBASH3B	11	-5.87326	4.27e-09	0.99	11	1	1
ENSG00000154127	UBASH3B	11	5.1836	2.18e-07	0.986	11	0.998	1
ENSG00000154127	UBASH3B	11	-3.00356	0.00267	0.856	11	1	1
ENSG00000157404	KIT	4	6.9508	3.63e-12	0.956	4	1	1
ENSG00000158710	TAGLN2	1	5.6316	1.79e-08	0.821	1	0.992	1
ENSG00000160691	SHC1	1	-7.19041	6.46e-13	0.99	1	0.99	1
ENSG00000162613	FUBP1	1	8.14587	3.77e-16	1	1	1	1
ENSG00000162613	FUBP1	1	7.66026	1.86e-14	1	1	1	1
ENSG00000162613	FUBP1	1	7.18532	6.71e-13	1	1	1	1
ENSG00000162944	RFTN2	2	5.92395	3.14e-09	0.914	2	1	1
ENSG00000163093	BBS5	2	4.68089	2.86e-06	0.83	2	1	1
ENSG00000163431	LMOD1	1	5.44554	5.16e-08	0.962	1	0.97	1
ENSG00000163431	LMOD1	1	5.50308	3.73e-08	0.961	1	1	1
ENSG00000163644	PPM1K	4	-4.90155	9.51e-07	0.878	4	0.998	1
ENSG00000163933	RFT1	3	5.68	1.34e-08	0.99	3	0.84	1
ENSG00000164985	PSIP1	9	7.16441	7.81e-13	0.875	9	1	1
ENSG00000165476	REEP3	10	6.98135	2.92e-12	0.892	10	0.891	1
ENSG00000165861	ZFYVE1	14	4.04162	5.31e-05	0.872	14	0.905	1
ENSG00000166902	MRPL16	11	-4.5399	5.63e-06	0.86	11	0.942	1
ENSG00000167183	PRR15L	17	-5.18497	2.16e-07	0.991	17	0.998	1
ENSG00000170035	UBE2E3	2	-4.40344	1.07e-05	0.909	2	0.904	1
ENSG00000170092	SPDYE5	7	-7.43374	1.06e-13	1	7	0.991	1
ENSG00000170473	PYM1	12	-4.70519	2.54e-06	0.87	12	0.98	1
ENSG00000171988	JMJD1C	10	-7.84422	4.36e-15	0.984	10	0.99	1
ENSG00000172493	AFF1	4	5.81271	6.15e-09	0.986	4	0.991	1
ENSG00000172500	FIBP	11	-5.11294	3.17e-07	0.986	11	0.811	1
ENSG00000172500	FIBP	11	5.46351	4.67e-08	0.861	11	0.945	1
ENSG00000176046	NUPR1	16	9.38068	6.56e-21	0.958	16	0.988	1
ENSG00000176920	FUT2	19	-4.92796	8.31e-07	0.996	19	0.843	1
ENSG00000180938	ZNF572	8	-2.98182	0.00287	0.814	8	1	1
ENSG00000187164	SHTN1	10	-4.88133	1.05e-06	0.833	10	0.997	1
ENSG00000187164	SHTN1	10	-5.30147	1.15e-07	0.936	10	0.999	1
ENSG00000187742	SECISBP2	9	5.76433	8.2e-09	0.987	9	1	1
ENSG00000188641	DPYD	1	5.76629	8.1e-09	0.934	1	0.989	1
ENSG00000189045	ANKDD1B	5	-6.28961	3.18e-10	0.913	5	0.906	1
ENSG00000189292	ALKAL2	2	-9.68701	3.42e-22	0.978	2	1	1
ENSG00000203760	CENPW	6	-7.61963	2.54e-14	0.956	6	1	1
ENSG00000203760	CENPW	6	7.65347	1.96e-14	0.854	6	1	1
ENSG00000203896	LIME1	20	7.03813	1.95e-12	0.995	20	0.808	1
ENSG00000203896	LIME1	20	-7.52452	5.29e-14	0.996	20	1	1
ENSG00000205683	DPF3	14	-6.04357	1.51e-09	0.898	14	0.998	1
ENSG00000213609	RPL7AP50	10	-5.27535	1.33e-07	0.823	10	0.996	1
ENSG00000224165	DNAJC27-AS1	2	9.30301	1.37e-20	0.966	2	0.992	1
ENSG00000224165	DNAJC27-AS1	2	-8.35121	6.76e-17	0.91	2	0.815	1
ENSG00000224165	DNAJC27-AS1	2	9.4449	3.56e-21	0.964	2	0.987	1
ENSG00000226137	BAIAP2-AS1	17	5.09053	3.57e-07	0.902	17	1	1
ENSG00000232956	SNHG15	7	-5.13074	2.89e-07	0.833	7	0.952	1
ENSG00000244405	ETV5	3	4.15	3.28e-05	0.983	3	0.898	1
ENSG00000256053	APOPT1	14	-5.63597	1.74e-08	0.904	14	0.802	1
ENSG00000256269	HMBS	11	-5.15512	2.53e-07	0.93	11	0.996	1
ENSG00000256269	HMBS	11	-5.0423	4.6e-07	0.913	11	0.992	1
ENSG00000256269	HMBS	11	5.14565	2.67e-07	0.926	11	1	1
ENSG00000259045	MTCO1P2	14	-5.64422	1.66e-08	0.812	14	1	1
ENSG00000265100	RP11-147L13.2	17	5.77548	7.67e-09	0.959	17	0.87	1
ENSG00000266931	RP11-1252D15.1	2	-5.07077	3.96e-07	0.957	2	0.957	1
ENSG00000275494	RP11-266L9.8	16	5.19491	2.05e-07	0.924	16	0.999	1
ENSG00000276952	RP5-965G21.6	20	5.14812	2.63e-07	0.827	20	0.998	1
ENSG00000277938	RP5-965G21.3	20	-6.94823	3.7e-12	0.885	20	0.999	1
