# Supplementary material for: Genomic structural equation modeling elucidates the genetic mechanisms underlying allostatic load
Source: Compr Psychoneuroendocrinol. 2026 Jun 25;27:100357. doi: 10.1016/j.cpnec.2026.100357 (PMC13329553; doi:10.1016/j.cpnec.2026.100357)
Supplement: Multimedia component 10 [file mmc10.xlsx]

## Sheet: Sheet1
Supplementary Table 10. GSEA results for AL-associated genes
Category	GeneSet	N_genes	N_overlap	adjP	genes
GWAScatalog	HDL cholesterol levels	518	74	1.991e-30	HEYL:DOCK7:RAB25:GALNT2:FBLN7:RBMS1:ANKRD28:RBM6:RBM5:ZBTB20:CPNE4:MSL2:ETV5:LCORL:KIT:AFF1:KLHL8:POC5:DMGDH:GRIA1:RANBP17:HIVEP2:RGS17:DAGLB:MLXIPL:MSRA:SGCZ:INTS10:LPL:KCNB2:ZFPM2:TRPS1:DMRT2:BNC2:LINGO2:JMJD1C:ZMIZ1:GRID1:CRTAC1:CTBP2:BDNF:MPPED2:HSD17B12:CREB3L1:LRP4:MYBPC3:OR4C13:OR5D13:KAT5:TMEM151A:BUD13:APOA5:APOA4:APOC3:APOA1:SIK3:VPS11:SH2B3:HNF1A:TRAF3:LIPC:RABEP2:TAOK2:FTO:CMIP:TUBG1:…
GWAScatalog	Alzheimer's disease or fasting glucose levels (pleiotropy)	44	25	4.16243e-26	CREB3L1:ARHGAP1:ZNF408:F2:CKAP5:LRP4:DDB2:ACP2:NR1H3:MADD:MYBPC3:SPI1:SLC39A13:PSMC3:RAPSN:CELF1:NDUFS3:PTPMT1:KBTBD4:C1QTNF4:MTCH2:AGBL2:FNBP4:NUP160:PTPRJ
GWAScatalog	Inflammatory bowel disease	606	73	2.01656e-25	CAMTA1:MUC1:ADCY3:DNAJC27:EFR3B:POMC:DNMT3A:SNX17:ZNF513:PPM1G:NRBP1:KRTCAP3:IFT172:FNDC4:GCKR:LAMB2:GPX1:RHOA:TCTA:AMT:NICN1:DAG1:BSN:APEH:MST1:RNF123:IP6K1:MST1R:FOXP1:CXCL3:CXCL2:DAGLB:GRID2IP:PMPCA:INPP5E:ZMIZ1:SNX32:CTSW:FOSL1:SOX5:SH2B3:ATXN2:NPIPB7:CLN3:CLN3:APOBR:IL27:NUPR1:SULT1A2:SULT1A1:NPIPB8:NPIPB9:ATXN2L:TUFM:SH2B1:ATP2A1:RABEP2:CD19:ZPBP2:GSDMB:ORMDL3:LRRC3C:GSDMA:ATP6V0A1:NAGLU:FU…
GWAScatalog	HDL cholesterol	197	35	3.73755e-17	MACF1:DOCK7:GALNT2:RBM6:RBM5:STAG1:POC5:RANBP17:DAGLB:MLXIPL:CSMD1:LPL:TRPS1:LRP4:ACP2:NR1H3:MADD:KAT5:APOA5:APOA4:APOC3:APOA1:SIK3:PAFAH1B2:PCSK7:ATXN2:LIPC:FTO:CMIP:BPTF:NPC1:ANGPTL4:TOMM40:APOE:APOC1
GWAScatalog	Apolipoprotein A1 levels	367	46	1.77904e-16	DOCK7:ADAR:RAB25:GALNT2:GCKR:ANKRD28:RBM6:FOXP1:MSL2:KIT:AFF1:RGS17:ZMIZ2:LPL:ZFPM2:TRPS1:LINGO2:JMJD1C:ZMIZ1:CYP26C1:CRTAC1:CTBP2:BDNF:CREB3L1:MYBPC3:SPI1:OR4C13:TNKS1BP1:OVOL1:TMEM151A:BUD13:APOA5:APOA1:SH2B3:TRAF3:LIPC:RORA:TAOK2:CMIP:TUBG1:NPC1:ANGPTL4:APOE:APOC1:ZC3H4:SLC2A4RG
GWAScatalog	High density lipoprotein cholesterol levels	162	31	3.9902e-16	GALNT2:RFT1:PPP2R3A:ETV5:KIT:RGS17:PDE10A:DAGLB:TBL2:INTS10:LPL:TRPS1:LINGO2:JMJD1C:ZMIZ1:DDB2:OVOL1:ZNF259:APOA5:APOC3:CUX2:LIPC:RORA:TAOK2:CMIP:ANGPTL4:ZNF536:APOE:APOC1:ZC3H4:ZGPAT
GWAScatalog	Lipid traits	22	13	9.20226e-14	USP1:DOCK7:GCKR:LPL:BUD13:APOA5:APOA4:APOC3:APOA1:LIPC:TOMM40:APOE:APOC1
GWAScatalog	Neuroticism	129	23	2.52257e-11	CENPW:XKR6:DDB2:ACP2:NR1H3:MADD:MYBPC3:SPI1:SLC39A13:PSMC3:RAPSN:CELF1:NDUFS3:PTPMT1:KBTBD4:C1QTNF4:MTCH2:AGBL2:FNBP4:NUP160:LINGO1:ZNF507:DPY19L3
GWAScatalog	Smoking status (ever vs never smokers)	169	26	2.67371e-11	BAI2:ELAVL4:PDE4B:BCL11A:OLA1:CADM2:ZBTB20:MEF2C:FBXL17:RANBP17:TFAP2B:LAMA2:XKR6:GRID1:BDNF:OPCML:CPSF6:ATXN2:RBM19:CABP1:ACADS:PCDH9:HS6ST3:MAP2K5:IGF1R:NOB1
GWAScatalog	HDL cholesterol levels x alcohol consumption (drinkers vs non-drinkers) interaction (2df)	114	21	1.3e-10	HEYL:DOCK7:GALNT2:RBM5:MSL2:PCCB:ETV5:AFF1:DAGLB:MLXIPL:LPL:TRPS1:NRBF2:MYBPC3:OR5D13:BUD13:SH2B3:HNF1A:LIPC:CMIP:ANGPTL4
GWAScatalog	HDL cholesterol levels in current drinkers	97	19	4.45811e-10	HEYL:DOCK7:GALNT2:RBM5:MSL2:PCCB:ETV5:AFF1:DAGLB:MLXIPL:LPL:TRPS1:MYBPC3:OR5D13:BUD13:SH2B3:LIPC:CMIP:ANGPTL4
GWAScatalog	HDL cholesterol levels x alcohol consumption (regular vs non-regular drinkers) interaction (2df)	109	20	4.45811e-10	HEYL:DOCK7:GALNT2:RBM5:MSL2:PCCB:ETV5:AFF1:DAGLB:MLXIPL:LPL:TRPS1:MYBPC3:OR5D13:BUD13:SH2B3:HNF1A:LIPC:CMIP:ANGPTL4
GWAScatalog	Total cholesterol levels	192	26	4.85393e-10	DOCK7:EVI5:IFT172:GCKR:IL1F10:RGS12:KLHL8:ANKDD1B:POC5:MLXIPL:INTS10:LPL:TRPS1:CELF1:BUD13:ZNF259:APOA5:APOA4:APOC3:APOA1:ATXN2:HNF1A:LIPC:ZFPM1:APOE:APOC1
GWAScatalog	General factor of neuroticism	70	15	1.44698e-08	ARPP21:CADM2:PPP2R3A:FBXL17:MSRA:XKR6:GATA4:FDFT1:LINGO2:MADD:RAPSN:AGBL2:PCDH9:STK24:LINGO1
GWAScatalog	Low density lipoprotein cholesterol levels	234	26	3.09711e-08	DOCK7:EVI5:GCKR:IL1F10:STAG1:AFF1:TBL2:MLXIPL:INTS10:LPL:TRPS1:JMJD1C:BUD13:ZNF259:CUX2:ATXN2:HNF1A:LIPC:STX1B:WWP2:ZFPM1:PVRL2:APOE:APOC1:FUT2:ABHD12
GWAScatalog	Lipoprotein (a) levels	78	15	6.50708e-08	MSL2:AFF1:RGS17:BAZ1B:LPL:PSMD3:TOMM40:APOE:APOC1:FUT2:MAMSTR:RASIP1:ZGPAT:RP4-583P15.15:LIME1:SLC2A4RG
GWAScatalog	Lipid metabolism phenotypes	31	10	1.53293e-07	GCKR:MLXIPL:LPL:APOA5:APOA4:APOC3:APOA1:LIPC:APOE:APOC1
GWAScatalog	Apolipoprotein B levels	203	23	1.76559e-07	DOCK7:EVI5:GALNT2:GCKR:STAG1:MLXIPL:LPL:TRPS1:BNC2:PMPCA:MPPED2:SIK3:TAGLN:ATXN2:HNF1A:LIPC:DDX19B:CMIP:BPTF:CBLC:APOC1:FUT2:SLC2A4RG
GO_cc	GOCC_SYNAPSE	1394	78	2.78394e-07	ELAVL4:DNAJC6:PDE4B:CADM3:CAD:SLC30A3:CRIPT:NRXN1:BCL11A:SLC4A10:SCN2A:ERBB4:LAMB2:RHOA:DAG1:BSN:CAMKV:SEMA3F:CADM2:STX19:ADD1:HTT:RGS12:MEF2C:SPOCK1:GRIA1:PHACTR1:LRFN2:SNX14:LAMA2:RGS17:PARK2:GRID2IP:HIP1:PURG:DENND1A:DNM1:ANK3:GRID1:CTBP2:LIN7C:BDNF:LRP4:RAPSN:PLCB3:FOSL1:DLG2:APOA4:CACNA1C:FAIM2:ANKS1B:CABP1:P2RX7:P2RX4:PCDH17:ARHGEF7:DMXL2:TMOD2:RAB26:CLN3:CLN3:TUFM:DOC2A:MAPK3:CORO1A:STX1B:…
GWAScatalog	HDL cholesterol levels x short total sleep time interaction (2df test)	33	10	2.87958e-07	GALNT2:TBL2:LPL:TRPS1:REEP3:MADD:ZNF259:CMIP:ANGPTL4:APOC1
GWAScatalog	Neurociticism	89	15	3.78084e-07	CAMTA1:ARPP21:TMEM161B:FBXL17:CENPW:MSRA:SGCZ:LINGO2:ARHGAP1:DDB2:ACP2:NR1H3:PRKD1:SCAPER:ZPBP2
GWAScatalog	LDL cholesterol	149	19	5.04231e-07	DOCK7:EVI5:GCKR:CREB3L1:BUD13:APOA5:APOA4:APOC3:APOA1:ATXN2:HNF1A:N4BP2L2:ZFPM1:DNM2:CBLC:TOMM40:APOE:APOC1:FUT2
Cell_type_signature	MANNO_MIDBRAIN_NEUROTYPES_HGABA	1058	64	5.08617e-07	CAMTA1:FNDC5:CSMD2:TAL1:ELAVL4:DNAJC6:MLLT11:CADM3:NRXN1:BCL11A:CTNNA2:LONRF2:LRP1B:SCN2A:AGAP1:SRGAP3:ARPP21:BSN:CADM2:PPP2R3A:COL4A3BP:SPOCK1:GRIA1:RGS17:AUTS2:CSMD1:XKR6:ZFPM2:DNM1:ANK3:ZMIZ1:GRID1:KIAA1598:BDNF:MPPED2:CELF1:PACS1:TMEM151A:DLG2:SIK3:NTM:OPCML:CACNA1C:ANKS1B:PCDH17:PCDH9:HS6ST3:NRXN3:UNC79:KLC1:RP11-73M18.2:FRMD5:LYSMD2:TMOD2:RORA:LINGO1:TNRC6A:SBK1:SEZ6L2:CMIP:CDH13:UBE2Z:CSNK…
