# Supplementary material for: Genomic structural equation modeling elucidates the genetic mechanisms underlying allostatic load
Source: Compr Psychoneuroendocrinol. 2026 Jun 25;27:100357. doi: 10.1016/j.cpnec.2026.100357 (PMC13329553; doi:10.1016/j.cpnec.2026.100357)
Supplement: Multimedia component 11 [file mmc11.xlsx]

## Sheet: Tabula muris
Supplementary Table 11. Result of Cell-Type-Specific analyses (FDR < 0.05)
Name	Coefficient	Coefficient std error	Coefficient P value	FDR
Brain_Non-Myeloid_neuron	7.12744e-11	1.89705e-11	8.59404e-05	0.00988315

## Sheet: Cahoy
Name	Coefficient	Coefficient std error	Coefficient P value	FDR
NA	NA	NA	NA	>0.05 (Not significant)

## Sheet: GTE
Name	Coefficient	Coefficient std error	Coefficient P value	FDR
Brain_Frontal_Cortex_(BA9)	4.62435e-11	1.20542e-11	6.24532e-05	0.00331002
Brain_Putamen_(basal_ganglia)	3.78899e-11	1.12717e-11	0.000387592	0.00811571
Brain_Anterior_cingulate_cortex_(BA24)	4.07675e-11	1.23005e-11	0.00045938	0.00811571
Brain_Caudate_(basal_ganglia)	3.65411e-11	1.13756e-11	0.000658535	0.00872559
Brain_Nucleus_accumbens_(basal_ganglia)	3.51565e-11	1.12442e-11	0.000884087	0.00937132
Brain_Cortex	3.54925e-11	1.21559e-11	0.00175144	0.015471
Brain_Cerebellar_Hemisphere	3.05338e-11	1.17777e-11	0.00476399	0.0360702
Brain_Cerebellum	2.89065e-11	1.15312e-11	0.00609157	0.0366903
Brain_Hippocampus	2.8282e-11	1.13182e-11	0.00623043	0.0366903
Brain_Amygdala	2.66688e-11	1.09573e-11	0.00746897	0.0373164
Brain_Hypothalamus	2.81048e-11	1.16101e-11	0.00774491	0.0373164
Brain_Substantia_nigra	2.43479e-11	1.17322e-11	0.0189794	0.0838256

## Sheet: Multi tissue chromatin
Name	Coefficient	Coefficient std error	Coefficient P value	FDR
Brain_Dorsolateral_Prefrontal_Cortex__H3K27ac	8.07693e-10	1.19207e-10	6.19591e-12	3.0298e-09
Fetal_Brain_Female__DNase	1.37717e-09	2.15482e-10	8.23396e-11	2.0132e-08
Brain_Inferior_Temporal_Lobe__H3K27ac	5.74795e-10	9.78619e-11	2.13294e-09	3.47669e-07
Brain_Dorsolateral_Prefrontal_Cortex__H3K4me1	7.84319e-10	1.3864e-10	7.69115e-09	9.40242e-07
Brain_Dorsolateral_Prefrontal_Cortex__H3K4me3	1.9363e-09	3.52085e-10	1.90411e-08	1.86222e-06
Brain_Angular_Gyrus__H3K27ac	6.62152e-10	1.22258e-10	3.04707e-08	2.48336e-06
Fetal_Brain_Male__DNase	1.1478e-09	2.13506e-10	3.80855e-08	2.66054e-06
Fetal_Brain_Female__H3K4me1	7.61593e-10	1.44332e-10	6.57776e-08	4.00453e-06
Fetal_Brain_Female__H3K4me3	1.97127e-09	3.75067e-10	7.3703e-08	4.00453e-06
Fetal_Brain_Male__H3K4me1	4.40239e-10	8.56822e-11	1.38806e-07	6.78763e-06
Brain_Dorsolateral_Prefrontal_Cortex__H3K9ac	1.68555e-09	3.42819e-10	4.3999e-07	1.95596e-05
Brain_Cingulate_Gyrus__H3K4me1	5.54831e-10	1.16693e-10	9.94165e-07	4.05122e-05
Brain_Anterior_Caudate__H3K27ac	4.77797e-10	1.03203e-10	1.83116e-06	6.888e-05
Brain_Cingulate_Gyrus__H3K27ac	5.04444e-10	1.14693e-10	5.45697e-06	0.000190604
Brain_Inferior_Temporal_Lobe__H3K4me3	1.52149e-09	3.48718e-10	6.41188e-06	0.000197399
Brain_Anterior_Caudate__H3K4me1	5.41871e-10	1.2424e-10	6.45887e-06	0.000197399
Brain_Hippocampus_Middle__H3K4me1	3.76925e-10	8.82827e-11	9.79447e-06	0.000281735
Brain_Angular_Gyrus__H3K4me1	5.50109e-10	1.30779e-10	1.2974e-05	0.000352461
Brain_Germinal_Matrix__H3K4me3	1.94015e-09	4.80654e-10	2.71306e-05	0.000694902
Brain_Cingulate_Gyrus__H3K4me3	1.53695e-09	3.81798e-10	2.84213e-05	0.000694902
Brain_Angular_Gyrus__H3K9ac	1.13197e-09	2.82843e-10	3.13894e-05	0.000718292
Brain_Anterior_Caudate__H3K4me3	1.31367e-09	3.2881e-10	3.23158e-05	0.000718292
Brain_Hippocampus_Middle__H3K4me3	1.20731e-09	3.0403e-10	3.57848e-05	0.000760817
Brain_Inferior_Temporal_Lobe__H3K9ac	9.36477e-10	2.42355e-10	5.57563e-05	0.00113604
Brain_Anterior_Caudate__H3K9ac	1.02199e-09	2.70779e-10	8.02376e-05	0.00156945
Brain_Inferior_Temporal_Lobe__H3K4me1	5.11115e-10	1.37029e-10	9.57437e-05	0.00180072
Brain_Cingulate_Gyrus__H3K9ac	1.2294e-09	3.32097e-10	0.000106985	0.00193761
Cortex_derived_primary_cultured_neurospheres__H3K4me3	1.89622e-09	5.3263e-10	0.000185354	0.00323707
Brain_Hippocampus_Middle__H3K27ac	3.67979e-10	1.05343e-10	0.000238672	0.0040245
Brain_Dorsolateral_Prefrontal_Cortex__H3K36me3	7.14252e-10	2.11069e-10	0.000357213	0.00582257
Brain_Germinal_Matrix__H3K4me1	6.89712e-10	2.09033e-10	0.000484219	0.00763816
Brain_Angular_Gyrus__H3K4me3	1.26022e-09	3.85894e-10	0.000545954	0.00809479
Ganglion_Eminence_derived_primary_cultured_neurospheres__H3K4me3	1.23493e-09	3.78169e-10	0.000546274	0.00809479
Brain_Substantia_Nigra__H3K4me3	1.13222e-09	3.52658e-10	0.000662421	0.00952717
Brain_Substantia_Nigra__H3K4me1	3.2121e-10	1.03707e-10	0.000976548	0.0136438
Ovary__DNase	5.59644e-10	1.91949e-10	0.00177506	0.0241113
Ganglion_Eminence_derived_primary_cultured_neurospheres__H3K4me1	3.93879e-10	1.36408e-10	0.0019416	0.0256606
Cortex_derived_primary_cultured_neurospheres__H3K4me1	2.8802e-10	1.01102e-10	0.00219413	0.028235
Brain_Substantia_Nigra__H3K27ac	2.75413e-10	9.69586e-11	0.00225201	0.0282367
Brain_Angular_Gyrus__H3K36me3	6.09719e-10	2.24011e-10	0.00324615	0.0396842
Brain_Hippocampus_Middle__H3K36me3	4.0298e-10	1.49423e-10	0.0034993	0.0417356

## Sheet: Multi tissue gene expr
Name	Coefficient	Coefficient std error	Coefficient P value	FDR
A08.186.211.464.405.Hippocampus	5.12694e-11	1.20392e-11	1.02885e-05	0.00118713
A08.186.211.132.810.428.200.Cerebellum	4.91236e-11	1.16077e-11	1.15818e-05	0.00118713
A08.186.211.464.Limbic.System	5.06739e-11	1.25812e-11	2.81557e-05	0.00155994
A08.186.211.Brain	5.4887e-11	1.36896e-11	3.04378e-05	0.00155994
Brain_Frontal_Cortex_(BA9)	4.60613e-11	1.21126e-11	7.15437e-05	0.00289097
A08.186.211.730.885.287.500.Cerebral.Cortex	4.78921e-11	1.27338e-11	8.46139e-05	0.00289097
A08.186.211.464.710.225.Entorhinal.Cortex	4.684e-11	1.28904e-11	0.000139682	0.00409068
A08.186.211.865.428.Metencephalon	3.99979e-11	1.1494e-11	0.000250813	0.00590286
A08.186.211.132.Brain.Stem	3.91076e-11	1.12666e-11	0.00025915	0.00590286
A08.186.211.730.885.287.500.270.Frontal.Lobe	4.43217e-11	1.33408e-11	0.000446429	0.0085015
Brain_Putamen_(basal_ganglia)	3.74398e-11	1.12898e-11	0.000456178	0.0085015
Brain_Anterior_cingulate_cortex_(BA24)	4.03868e-11	1.23768e-11	0.000550997	0.00941287
Brain_Caudate_(basal_ganglia)	3.60807e-11	1.14231e-11	0.000792692	0.0125001
Brain_Nucleus_accumbens_(basal_ganglia)	3.46927e-11	1.12969e-11	0.00106669	0.0156194
Brain_Cortex	3.50183e-11	1.23125e-11	0.00222673	0.030432
A08.186.211.730.885.287.500.670.Parietal.Lobe	3.36886e-11	1.22307e-11	0.00293965	0.0376643
