# Supplementary material for: Genomic structural equation modeling elucidates the genetic mechanisms underlying allostatic load
Source: Compr Psychoneuroendocrinol. 2026 Jun 25;27:100357. doi: 10.1016/j.cpnec.2026.100357 (PMC13329553; doi:10.1016/j.cpnec.2026.100357)
Supplement: Multimedia component 12 [file mmc12.xlsx]

## Sheet: Sheet1
Supplementary Table 12. Partitioned SNP heritability estimated by S-LDSC
Category	Prop._SNPs	Prop._h2	Prop._h2_std_error	Enrichment	Enrichment_std_error	Enrichment_p	FDR
baseL2_0	1	1	1.17805e-08	1	1.17805e-08	NA	NA
Coding_UCSC.bedL2_0	0.0142749	0.0942434	0.0137358	6.60203	0.962231	2.35113e-08	6.11293e-08
Coding_UCSC.extend.500.bedL2_0	0.0636618	0.142321	0.0160393	2.23558	0.251945	3.67376e-06	7.07539e-06
Conserved_LindbladToh.bedL2_0	0.0256851	0.336277	0.0304853	13.0923	1.18688	7.46177e-21	1.94006e-19
Conserved_LindbladToh.extend.500.bedL2_0	0.330412	0.660198	0.0357051	1.9981	0.108062	4.30227e-18	7.45728e-17
CTCF_Hoffman.bedL2_0	0.0238662	0.00937962	0.0206877	0.393009	0.866823	0.483791	0.493277
CTCF_Hoffman.extend.500.bedL2_0	0.0708357	0.0910552	0.0204534	1.28544	0.288744	0.321928	0.341638
DGF_ENCODE.bedL2_0	0.136006	0.214006	0.0537886	1.57351	0.395488	0.146354	0.165444
DGF_ENCODE.extend.500.bedL2_0	0.53847	0.705466	0.0368884	1.31013	0.0685058	1.08859e-05	1.88689e-05
DHS_peaks_Trynka.bedL2_0	0.110583	0.228809	0.0471129	2.06912	0.426042	0.0111211	0.0144574
DHS_Trynka.bedL2_0	0.166201	0.270472	0.0519326	1.62738	0.312469	0.0424079	0.0512839
DHS_Trynka.extend.500.bedL2_0	0.496042	0.720855	0.0451007	1.45321	0.0909211	1.08353e-06	2.25374e-06
Enhancer_Andersson.bedL2_0	0.00432768	0.0202569	0.00868533	4.68077	2.00692	0.0682465	0.0788626
Enhancer_Andersson.extend.500.bedL2_0	0.0190351	0.031746	0.0123583	1.66776	0.649238	0.302871	0.32811
Enhancer_Hoffman.bedL2_0	0.0419892	0.142066	0.023286	3.38341	0.554572	1.49327e-05	2.50483e-05
Enhancer_Hoffman.extend.500.bedL2_0	0.0898451	0.199702	0.0213923	2.22273	0.238102	5.19659e-07	1.17488e-06
FetalDHS_Trynka.bedL2_0	0.0839308	0.231057	0.041212	2.75294	0.491023	0.000348585	0.000533129
FetalDHS_Trynka.extend.500.bedL2_0	0.283362	0.558596	0.0386378	1.97132	0.136355	1.11978e-11	5.29349e-11
H3K27ac_Hnisz.bedL2_0	0.389076	0.511327	0.0210789	1.31421	0.0541769	3.15016e-08	7.8004e-08
H3K27ac_Hnisz.extend.500.bedL2_0	0.420486	0.558834	0.0222244	1.32902	0.0528541	4.66468e-09	1.34758e-08
H3K27ac_PGC2.bedL2_0	0.268778	0.470446	0.0347928	1.75032	0.129448	1.64125e-08	4.49183e-08
H3K27ac_PGC2.extend.500.bedL2_0	0.335206	0.514971	0.0283717	1.53628	0.0846394	2.72749e-09	8.86434e-09
H3K4me1_peaks_Trynka.bedL2_0	0.169823	0.380179	0.0472162	2.23869	0.278032	7.36082e-06	1.31987e-05
H3K4me1_Trynka.bedL2_0	0.423685	0.665133	0.0457044	1.56988	0.107874	1.85534e-07	4.38534e-07
H3K4me1_Trynka.extend.500.bedL2_0	0.605819	0.884015	0.023032	1.45921	0.0380179	1.52271e-22	7.91808e-21
H3K4me3_peaks_Trynka.bedL2_0	0.0416488	0.138185	0.0250385	3.31786	0.601182	0.000137439	0.000223339
H3K4me3_Trynka.bedL2_0	0.133011	0.324359	0.0286134	2.4386	0.215121	4.86387e-11	2.10768e-10
H3K4me3_Trynka.extend.500.bedL2_0	0.255139	0.448476	0.0307978	1.75777	0.12071	5.10161e-10	1.89488e-09
H3K9ac_peaks_Trynka.bedL2_0	0.0384595	0.239117	0.0243896	6.21739	0.634165	1.24395e-14	1.07809e-13
H3K9ac_Trynka.bedL2_0	0.125413	0.363717	0.0302934	2.90016	0.241549	7.62824e-14	4.95836e-13
H3K9ac_Trynka.extend.500.bedL2_0	0.229855	0.489807	0.0331882	2.13094	0.144388	3.75581e-13	1.95302e-12
Intron_UCSC.bedL2_0	0.387473	0.443302	0.0174204	1.14409	0.044959	0.00157421	0.00227386
Intron_UCSC.extend.500.bedL2_0	0.396796	0.507289	0.0136612	1.27846	0.0344287	6.54378e-14	4.86109e-13
PromoterFlanking_Hoffman.bedL2_0	0.00830845	0.0219036	0.011541	2.63631	1.38907	0.238448	0.263814
PromoterFlanking_Hoffman.extend.500.bedL2_0	0.0331865	0.0783261	0.016427	2.36018	0.494989	0.0064943	0.00865907
Promoter_UCSC.bedL2_0	0.0463455	0.112582	0.0195712	2.42919	0.42229	0.000765997	0.00113805
Promoter_UCSC.extend.500.bedL2_0	0.0569346	0.127978	0.015353	2.2478	0.269661	4.62564e-06	8.59048e-06
Repressed_Hoffman.bedL2_0	0.460873	0.361234	0.0491573	0.783804	0.106661	0.044565	0.0526677
Repressed_Hoffman.extend.500.bedL2_0	0.718511	0.55775	0.0181506	0.776258	0.0252614	1.07054e-16	1.39171e-15
SuperEnhancer_Hnisz.bedL2_0	0.16721	0.265215	0.0111271	1.58612	0.0665456	9.69645e-16	1.00843e-14
SuperEnhancer_Hnisz.extend.500.bedL2_0	0.170383	0.267785	0.0121987	1.57166	0.071596	2.33175e-13	1.34723e-12
TFBS_ENCODE.bedL2_0	0.131228	0.314732	0.0364667	2.39835	0.277888	7.88725e-07	1.7089e-06
TFBS_ENCODE.extend.500.bedL2_0	0.341215	0.562919	0.0365392	1.64975	0.107086	3.78745e-09	1.15851e-08
Transcribed_Hoffman.bedL2_0	0.345968	0.37411	0.0412239	1.08134	0.119155	0.496027	0.496027
Transcribed_Hoffman.extend.500.bedL2_0	0.762095	0.743107	0.0257087	0.975084	0.0337342	0.459325	0.477698
TSS_Hoffman.bedL2_0	0.0178321	0.0892815	0.0146462	5.00678	0.821337	1.15573e-06	2.31146e-06
TSS_Hoffman.extend.500.bedL2_0	0.0343534	0.155997	0.0188322	4.54094	0.548192	4.44369e-10	1.77747e-09
UTR_3_UCSC.bedL2_0	0.0111859	0.0371741	0.00915837	3.32329	0.818741	0.00465069	0.0063641
UTR_3_UCSC.extend.500.bedL2_0	0.0264553	0.052855	0.0110861	1.9979	0.419049	0.0190241	0.0235537
UTR_5_UCSC.bedL2_0	0.00548417	0.0299544	0.00639527	5.46197	1.16613	0.000169421	0.000266967
UTR_5_UCSC.extend.500.bedL2_0	0.0268651	0.0548112	0.0111165	2.04024	0.41379	0.0122357	0.0155185
WeakEnhancer_Hoffman.bedL2_0	0.0209872	0.0706409	0.0168399	3.36591	0.80239	0.00371605	0.00522255
WeakEnhancer_Hoffman.extend.500.bedL2_0	0.0887866	0.23316	0.0226693	2.62608	0.255323	2.54438e-09	8.82053e-09
